# Supplementary material for: Major changes in chromosomal somy, gene expression and gene dosage driven by SbIII in Leishmania braziliensis and Leishmania panamensis
Source: Sci Rep. 2019 Jul 1;9:9485. doi: 10.1038/s41598-019-45538-9 (PMC6603004; doi:10.1038/s41598-019-45538-9)
Supplement: Supplementary file 2 — Supplementary dataset [file 41598_2019_45538_MOESM2_ESM.xlsx]

## Sheet: Hoja2
Major changes in chromosomal somy, gene expression and gene dosage facilitate drug resistance against SbIII in Leishmania braziliensis and Leishmania panamensis
Luz H. Patino1, Hideo Imamura2, Lissa Cruz-Saavedra1, Paula Pavia3, Carlos Muskus4, Claudia Méndez5, Jean Claude Dujardin2,6, Juan David Ramírez1*
Supplementary Table S2:
A. List of the genes that presented CNV between the Lb_SSG_S and Lb_SSG_R lines in chromosomes that changed their S values
B. List of genes that presented CNV between the Lb_SSG_S and Lb_SSG_R lines in chromosomes that did not changed their S values
Supplementary Table S3. List of heterozygous SNPs held an difference in the allele frequency (greater than 0.33) between the Lb_SSG_S and Lb_SSG_R lines
Supplementary Table S4. List of differentially expressed genes between the Lb_SSG_S and Lb_SSG_R lines with a fold-change ≥ 2
Supplementary Table S5. List of differentially expressed genes between the Lp_SSG_S and Lp_SSG_R lines with a fold-change ≥ 2

## Sheet: Supplementary Table S2
Supplementary Table S2
List of the genes that presented CNV between the Lb_SSG_S and Lb_SSG_R lines in chromosomes that changed their S values							List of genes that presented CNV between the Lb_SSG_S and Lb_SSG_R lines in chromosomes that did not changed their S values
		DNA							DNA
Gene ID	PRODUCT DESCRIPTION	Lb_SSG_S	Lb_SSG_R	Lb_SSG_S-Lb_SSG_R	Z_Score S/R		ID	PRODUCT DESCRIPTION	Lb_SSG_S	Lb_SSG_R	Lb_SSG_S-Lb_SSG_R	Z_Score S/R
LbrM.04.0200	hypothetical protein conserved in leishmania	4.546	5.55	-1.004	-4.11244		LbrM.05.snoRNA2	LM5Cs1H1	6.581	6.125	0.456	2.14544
LbrM.04.0230	hypothetical protein conserved in leishmania	6.86	8	-1.14	-4.69537		LbrM.08.1060	amastin-like protein	17.383	19.35	-1.967	-8.24007
LbrM.04.0240	hypothetical protein conserved in leishmania	8.93	11.3	-2.37	-9.96742		LbrM.09.0170	ATG8/AUT7/APG8/PAZ2, putative	4.163	3.587	0.576	2.65979
LbrM.04.0250	hypothetical protein conserved in leishmania	3.558	4.1	-0.542	-2.13221		LbrM.09.0180	ATG8/AUT7/APG8/PAZ2, putative	2.244	2.788	-0.544	-2.14078
LbrM.04.0350	beta-fructofuranosidase putative	4.011	5	-0.989	-4.04815		LbrM.15.0470	hypothetical protein	7.093	6.525	0.568	2.6255
LbrM.04.0870	hypothetical protein conserved	1.314	1.85	-0.536	-2.10649		LbrM.17.0090	elongation factor 1-alpha	14.127	15.05	-0.923	-3.76526
LbrM.04.0960	adenylate kinase putative	1.349	1.887	-0.538	-2.11506		LbrM.17.1380	hypothetical protein conserved	1.302	2.15	-0.848	-3.44379
LbrM.04.1330	surface antigen-like protein	10.883	11.838	-0.955	-3.90242		LbrM.18.0450	phosphatidic acid phosphatase putative	3.895	3.4	0.495	2.3126
LbrM.11.0490	anion-transporting ATPase-like protein	1	1.538	-0.538	-2.11506		LbrM.18.0460	amastin-like surface protein	10.581	11.275	-0.694	-2.78371
LbrM.11.0610	hypothetical protein conserved	1.86	2.438	-0.578	-2.28651		LbrM.18.0470	amastin-like surface protein	5.895	6.662	-0.767	-3.09661
LbrM.11.0940	Organic solute transporter Ostalpha, putative	1.953	2.925	-0.972	-3.97528		LbrM.19.0050	NADH-cytochrome b5 reductase-like protein	0.919	1.462	-0.543	-2.13649
LbrM.11.0950	SKP1-like protein	1.93	3	-1.07	-4.39533		LbrM.19.0280	ABC transporter	0.988	1.512	-0.524	-2.05506
LbrM.11.0960	ABC transporter putative	2.081	2.837	-0.756	-3.04946		LbrM.19.1180	ATG8/AUT7/APG8/PAZ2, putative	8.651	7.438	1.213	5.39011
LbrM.11.0980	60Kd inner membrane protein, putative	1.988	2.55	-0.562	-2.21793		LbrM.20.4300	amastin-like surface protein putative	5.337	5.925	-0.588	-2.32937
LbrM.11.0990	40S ribosomal protein S15A putative	2.058	2.775	-0.717	-2.8823		LbrM.25.snoRNA1	LM25C1C2	6	5.213	0.787	3.56418
LbrM.11.tRNA2	transfer RNA-Ala	1.128	1.65	-0.522	-2.04648		LbrM.25.snoRNA4	LM25C1C4	7.035	6.487	0.548	2.53977
LbrM.13.0110	hypothetical protein conserved	0.977	1.587	-0.61	-2.42367		LbrM.27.0390	hypothetical protein conserved	1.116	0.662	0.454	2.13687
LbrM.13.0190	alpha tubulin	8.151	10.887	-2.736	-11.5362		LbrM.27.0400	hypothetical protein conserved	1.128	0.537	0.591	2.72408
LbrM.13.0200	alpha tubulin	7.779	10.438	-2.659	-11.2061		LbrM.27.0420	hypothetical protein conserved	1.128	0.588	0.54	2.50548
LbrM.13.0280	hypothetical protein conserved	1.081	1.675	-0.594	-2.35509		LbrM.27.rRNA1	18S ribosomal 8SSU9 RNA	3.384	2.837	0.547	2.53549
LbrM.13.0380	60S ribosomal protein L18 putative	0.895	1.538	-0.643	-2.56512		LbrM.29.2690	hypothetical protein conserved	2.012	2.875	-0.863	-3.50808
LbrM.13.0530	Putative GTPase activating protein for Arf, putative	0.919	1.5	-0.581	-2.29937		LbrM.29.2700	alpha tubulin	2.686	3.562	-0.876	-3.56381
LbrM.13.0540	oxidoreductase-like protein	1.023	1.538	-0.515	-2.01648		LbrM.29.2720	hypothetical protein conserved	0.919	1.512	-0.593	-2.3508
LbrM.13.0620	hypothetical protein conserved	1.058	1.625	-0.567	-2.23936		LbrM.33.0950	beta-tubulin	4.581	4.125	0.456	2.14544
LbrM.13.0670	hypothetical protein conserved	1	1.575	-0.575	-2.27365		LbrM.33.0990	beta-tubulin	3.372	2.75	0.622	2.85695
LbrM.13.0740	glycosyltransferase family-like protein	0.942	1.488	-0.546	-2.14935		LbrM.33.1550	ABC transporter putative	4.779	3.312	1.467	6.47881
LbrM.13.0840	mporti alpha putative 8pseudogene9	0.907	1.512	-0.605	-2.40224		LbrM.33.1560	expression-site associated gene (ESAG3), putative	2.314	1.738	0.576	2.65979
LbrM.13.0970	adenylosuccinate synthetase putative	0.988	1.55	-0.562	-2.21793		LbrM.33.1570	hypothetical protein conserved	3.023	2.025	0.998	4.46857
LbrM.13.0990	nucleobase transporter 8NT39	1.012	1.55	-0.538	-2.11506		LbrM.33.1580	expression-site associated gene (ESAG3), putative	2.605	1.913	0.692	3.15699
LbrM.13.1000	40S ribosomal protein S4 putative	1.825	2.462	-0.637	-2.5394		LbrM.33.1590	hypothetical protein conserved	1.988	1.387	0.601	2.76694
LbrM.13.1030	hypothetical protein unknown function	0.93	1.5	-0.57	-2.25222		LbrM.33.ncRNA3	unspecified product	4.79	4.275	0.515	2.39833
LbrM.13.1140	Sin-like protein conserved region, putative	0.977	1.512	-0.535	-2.1022		LbrM.35.0010	phosphoglycan beta 1,3 galactosyltransferase 4	1.639	2.263	-0.624	-2.48368
LbrM.13.1160	Beta-lactamase superfamily domain containing protein, putative	0.895	1.512	-0.617	-2.45367		LbrM.35.0020	histone H4	0.779	1.637	-0.858	-3.48665
LbrM.13.1200	Leucine Rich repeats (2 copies), putative	0.977	1.512	-0.535	-2.1022		LbrM.35.snRNA1	small nuclear RNA U4 snRNA	3.151	2.525	0.626	2.8741
LbrM.13.1220	programmed cell death 6 protein-like protein	0.942	1.475	-0.533	-2.09363		LbrM.35.snRNA2	small nuclear RNA U5 snRNA	2.174	2.737	-0.563	-2.22222
LbrM.13.1240	Ran-binding protein 1 putative	0.826	1.425	-0.599	-2.37652
LbrM.13.1390	hypothetical protein unknown function	1.884	2.925	-1.041	-4.27103
LbrM.13.1420	ras-like small GTPases putative	0.942	1.475	-0.533	-2.09363
LbrM.13.1530	60S ribosomal protein L44 putative	0.942	1.55	-0.608	-2.4151
LbrM.14.0210	Domain of unknown function (DUF4201), putative	1.337	2	-0.663	-2.65084
LbrM.14.0220	PX domain containing protein, putative	1.244	1.95	-0.706	-2.83515
LbrM.14.0230	hypothetical protein conserved	1.349	2.125	-0.776	-3.13518
LbrM.14.0660	fatty acid elongase, putative	0.919	1.5	-0.581	-2.29937
LbrM.14.1320	enolase ENOL9	2.046	2.938	-0.892	-3.63239
LbrM.14.1330	enolase ENOL9	1.407	2	-0.593	-2.3508
LbrM.14.1480	hypothetical protein conserved	1.209	1.8	-0.591	-2.34223
LbrM.23.0120	GDP-mannose pyrophosphorylase	0.86	1.425	-0.565	-2.23079
LbrM.23.0150	vacuolar type h ATPase subunit, putative	0.953	1.538	-0.585	-2.31652
LbrM.23.0250	hypothetical protein, conserved	0.93	1.45	-0.52	-2.03791
LbrM.23.0270	terbinafine+resistance+locus+protein+8yip19+8HTBF9	0.849	1.65	-0.801	-3.24234
LbrM.23.0350	hypothetical protein, conserved	0.953	1.5	-0.547	-2.15364
LbrM.23.0410	cytochrome c oxidase subunit 10, putative	0.942	1.587	-0.645	-2.57369
LbrM.23.0450	hypothetical protein, unknown function	1.058	1.6	-0.542	-2.13221
LbrM.23.0460	aldose 1-epimerase-like protein	0.965	1.488	-0.523	-2.05077
LbrM.23.0540	hypothetical protein, conserved	0.919	1.6	-0.681	-2.72799
LbrM.23.0610	hypothetical protein, conserved	0.942	1.488	-0.546	-2.14935
LbrM.23.0730	hypothetical protein, conserved	0.895	1.45	-0.555	-2.18793
LbrM.23.0880	SET domain containing protein, putative	0.977	1.525	-0.548	-2.15792
LbrM.23.1080	hypothetical protein, unknown function	0.977	1.538	-0.561	-2.21365
LbrM.23.1110	orthologous HASP	4.174	4.938	-0.764	-3.08375
LbrM.23.1260	coronin, putative	1.023	1.538	-0.515	-2.01648
LbrM.23.1280	Uncharacterised protein family UPF0546, putative	0.93	1.475	-0.545	-2.14507
LbrM.23.1510	hypothetical protein, conserved	0.965	1.488	-0.523	-2.05077
LbrM.23.rRNA1	5S(MS) ribosomal RNA	1.046	1.6	-0.554	-2.18364
LbrM.23.snRNA1	small nuclear RNA, U1 snRNA	1.058	1.837	-0.779	-3.14804
LbrM.23.snRNA2	small nuclear RNA, U3 snRNA	0.942	1.625	-0.683	-2.73656
LbrM.23.tRNA10	tRNA-Trp	0.86	1.587	-0.727	-2.92516
LbrM.23.tRNA2	tRNA-Val	0.93	1.7	-0.77	-3.10947
LbrM.23.tRNA4	tRNA-Arg	1	1.712	-0.712	-2.86087
LbrM.23.tRNA5	tRNA-Leu	1.035	1.55	-0.515	-2.01648
LbrM.23.tRNA7	tRNA-Arg	0.814	1.425	-0.611	-2.42796
LbrM.23.tRNA8	tRNA-Lys	1.116	1.65	-0.534	-2.09792
LbrM.23.tRNA9	tRNA-Gly	0.872	1.675	-0.803	-3.25091
LbrM.26.0010	hypothetical protein	0.988	1.5	-0.512	-2.00362
LbrM.26.0020	Lsm7p protein putative	0.791	1.413	-0.622	-2.47511
LbrM.26.0060	protein kinase putative	0.884	1.4	-0.516	-2.02077
LbrM.26.0130	adenine phosphoribosyltransferase 8APRT9	0.814	1.438	-0.624	-2.48368
LbrM.26.0180	hypothetical protein conserved	0.849	1.45	-0.601	-2.38509
LbrM.26.0580	hypothetical protein conserved	0.953	1.525	-0.572	-2.26079
LbrM.26.1000	Polycystin cation channel, putative	0.93	1.488	-0.558	-2.20079
LbrM.26.2390	hypothetical protein conserved	0.872	1.387	-0.515	-2.01648
LbrM.26.2440	hypothetical protein conserved	0.977	1.562	-0.585	-2.31652
LbrM.26.snoRNA10	LM26C1C3	2.907	3.513	-0.606	-2.40653
LbrM.26.snoRNA11	LM26Cs1H1	2.965	3.538	-0.573	-2.26508
LbrM.26.snoRNA12	LM26Cs1H2	1.314	1.988	-0.674	-2.69799
LbrM.26.snoRNA7	LM26Cs1H1	2.895	3.5	-0.605	-2.40224
LbrM.26.snoRNA8	LM26Cs1H2	2.965	3.525	-0.56	-2.20936
LbrM.31.0010	5-methyltetrahydropteroyltriglutamate-homocysteine+S-methyltransferase+putative	1.698	2.288	-0.59	-2.33795
LbrM.31.0020	Aquaglyceroporin 1, putative	1.756	2.462	-0.706	-2.83515
LbrM.31.0030	RING-variant domain containing protein, putative	1.465	2.2	-0.735	-2.95945
LbrM.31.0040	MFS/sugar transport protein, putative	1.523	2.3	-0.777	-3.13947
LbrM.31.0050	cyclophilin 5 putative	1.639	2.263	-0.624	-2.48368
LbrM.31.0060	hypothetical protein conserved	1.5	2.513	-1.013	-4.15102
LbrM.31.0070	helicase-like protein	1.512	2.2	-0.688	-2.758
LbrM.31.0090	hypothetical protein conserved	1.581	2.263	-0.682	-2.73228
LbrM.31.0100	metallo-peptidase, Clan MK, Family M67	1.465	2.237	-0.772	-3.11804
LbrM.31.0110	intergrin alpha chain protein, putative	1.558	2.388	-0.83	-3.36664
LbrM.31.0120	hypothetical protein conserved	1.616	2.6	-0.984	-4.02672
LbrM.31.0130	hypothetical protein unknown function	1.535	2.212	-0.677	-2.71085
LbrM.31.0140	ubiquitin carboxyl-terminal hydrolase, putative	1.558	2.237	-0.679	-2.71942
LbrM.31.0280	hypothetical protein conserved	1.465	2.438	-0.973	-3.97957
LbrM.31.0290	hypothetical protein conserved	1.477	2.312	-0.835	-3.38807
LbrM.31.0300	nucleolar protein putative	1.57	2.188	-0.618	-2.45796
LbrM.31.0310	hypothetical protein conserved	1.523	2.288	-0.765	-3.08803
LbrM.31.0320	hypothetical protein conserved	1.523	2.312	-0.789	-3.1909
LbrM.31.0330	hypothetical protein conserved	1.628	2.325	-0.697	-2.79657
LbrM.31.0340	hypothetical protein conserved	1.5	2.25	-0.75	-3.02374
LbrM.31.0350	Cupin superfamily protein, putative	1.558	2.438	-0.88	-3.58095
LbrM.31.0360	ATP-dependent RNA helicase putative	1.512	2.275	-0.763	-3.07946
LbrM.31.0370	hypothetical protein conserved	1.616	2.25	-0.634	-2.52654
LbrM.31.0380	2OG-Fe(II) oxygenase superfamily, putative	1.407	2.125	-0.718	-2.88658
LbrM.31.0390	Endoplasmic Reticulum-Golgi Intermediate Compartment (ERGIC)/Endoplasmic reticulum vesicle transport.	1.593	2.45	-0.857	-3.48237
LbrM.31.0400	Kinesin-13 4, putative	1.605	2.425	-0.82	-3.32378
LbrM.31.0410	CRAL/TRIO domain containing protein, putative	1.535	2.3	-0.765	-3.08803
LbrM.31.0420	CRAL/TRIO domain containing protein, putative	1.512	2.3	-0.788	-3.18662
LbrM.31.0430	amino acid transporter, putative	1.419	2.15	-0.731	-2.9423
LbrM.31.0460	amino acid transporter aATP11, putative	1.546	2.3	-0.754	-3.04089
LbrM.31.0470	amino acid transporter aATP11, putative	1.686	2.388	-0.702	-2.818
LbrM.31.0480	CRAL/TRIO domain containing protein, putative	1.663	2.312	-0.649	-2.59083
LbrM.31.0490	hypothetical protein conserved	1.663	2.425	-0.762	-3.07518
LbrM.31.0500	hypothetical protein conserved	1.756	2.388	-0.632	-2.51797
LbrM.31.0510	Calpain-like protein 2	1.732	2.35	-0.618	-2.45796
LbrM.31.0520	cysteine peptidase, Clan CA, family C2, putative	1.605	2.25	-0.645	-2.57369
LbrM.31.0580	cysteine peptidase, Clan CA, family C2, putative	1.698	2.35	-0.652	-2.60369
LbrM.31.0590	cysteine peptidase, Clan CA, family C2, putative	1.674	2.388	-0.714	-2.86944
LbrM.31.0600	cytoskeleton-associated protein CAP5.5, putative	1.639	2.163	-0.524	-2.05506
LbrM.31.0610	tuzin	1.477	2.3	-0.823	-3.33664
LbrM.31.0620	cysteine peptidase, Clan CA, family C2, putative	1.791	2.325	-0.534	-2.09792
LbrM.31.0630	hypothetical protein conserved	1.605	2.513	-0.908	-3.70096
LbrM.31.0640	hypothetical protein conserved	1.663	2.288	-0.625	-2.48796
LbrM.31.0650	hypothetical+protein+unknown+function	1.651	2.425	-0.774	-3.12661
LbrM.31.0660	hypothetical protein conserved	1.698	2.413	-0.715	-2.87372
LbrM.31.0670	DnaJ domain containing protein, putative	1.756	2.45	-0.694	-2.78371
LbrM.31.0680	CCCH zinc finger in TRM13 protein/U11-48K-like CHHC zinc finger/Methyltransferase TRM13, putative	1.581	2.337	-0.756	-3.04946
LbrM.31.0690	hypothetical protein, unknown function	1.651	2.375	-0.724	-2.9123
LbrM.31.0700	glycosomal transporter (GAT1) putative	1.802	2.438	-0.636	-2.53511
LbrM.31.0710	hypothetical protein conserved	1.663	2.462	-0.799	-3.23377
LbrM.31.0720	mevalonate kinase putative	1.756	2.562	-0.806	-3.26377
LbrM.31.0730	amino acid transporter aATP11 putative	1.814	2.7	-0.886	-3.60667
LbrM.31.0740	amino acid transporter aATP11 putative	1.709	2.425	-0.716	-2.87801
LbrM.31.0750	amino acid transporter aATP11 putative	1.616	2.3	-0.684	-2.74085
LbrM.31.0760	C-5 sterol desaturase putative	1.709	2.312	-0.603	-2.39367
LbrM.31.0770	hypothetical protein conserved	1.721	2.513	-0.792	-3.20376
LbrM.31.0780	hypothetical protein conserved	1.721	2.438	-0.717	-2.8823
LbrM.31.0790	hypothetical protein conserved	1.663	2.425	-0.762	-3.07518
LbrM.31.0800	mitochondrial RNA binding complex 1 subunit putative	1.744	2.312	-0.568	-2.24365
LbrM.31.0810	mitochondrial RNA binding protein putative	1.663	2.438	-0.775	-3.1309
LbrM.31.0820	FtsJ-like methyltransferase, putative	1.709	2.413	-0.704	-2.82658
LbrM.31.0830	hypothetical protein conserved	1.767	2.425	-0.658	-2.62941
LbrM.31.0840	hypothetical protein conserved	1.593	2.35	-0.757	-3.05375
LbrM.31.0850	C2 domain containing protein, putative	1.465	2.212	-0.747	-3.01088
LbrM.31.0860	hypothetical protein conserved	1.721	2.438	-0.717	-2.8823
LbrM.31.0870	ATP-dependent+zinc+metallopeptidase+putativemetallo-peptidase+Clan+MA8E9+Family+M41	1.651	2.35	-0.699	-2.80514
LbrM.31.0880	hypothetical+protein+unknown+function	1.651	2.312	-0.661	-2.64227
LbrM.31.0890	hypothetical protein conserved	1.86	2.712	-0.852	-3.46094
LbrM.31.0900	major facilitator superfamily, putative	0.965	1.575	-0.61	-2.42367
LbrM.31.0920	hypothetical protein unknown+function	1.198	1.762	-0.564	-2.2265
LbrM.31.0930	Tir chaperone protein (CesT) family, putative	1.721	2.5	-0.779	-3.14804
LbrM.31.0940	hypothetical protein unknown function	1.616	2.3	-0.684	-2.74085
LbrM.31.0950	hypothetical protein conserved	1.709	2.35	-0.641	-2.55654
LbrM.31.0970	c2 domain protein putative	1.698	2.3	-0.602	-2.38938
LbrM.31.0980	hypothetical protein conserved	1.779	2.3	-0.521	-2.0422
LbrM.31.0990	hypothetical protein conserved	1.709	2.45	-0.741	-2.98517
LbrM.31.1000	hypothetical protein conserved	1.686	2.438	-0.752	-3.03231
LbrM.31.1010	triacylglycerol+lipase-like+protein	1.651	2.487	-0.836	-3.39236
LbrM.31.1030	amino+acid+transporter+putative	3.221	4.425	-1.204	-4.96969
LbrM.31.1040	hypothetical protein conserved	1.709	2.6	-0.891	-3.6281
LbrM.31.1050	hypothetical protein conserved	1.477	2.062	-0.585	-2.31652
LbrM.31.1060	hypothetical protein conserved	1.779	2.4	-0.621	-2.47082
LbrM.31.1080	hypothetical protein conserved	1.709	2.362	-0.653	-2.60798
LbrM.31.1110	sodium+stibogluconate+resistance+protein+putative	1.86	3.15	-1.29	-5.3383
LbrM.31.1120	hypothetical protein conserved	1.744	2.413	-0.669	-2.67656
LbrM.31.1150	sodium stibogluconate resistance protein like	1.674	2.263	-0.589	-2.33366
LbrM.31.1160	sodium stibogluconate resistance protein putative	1.012	1.587	-0.575	-2.27365
LbrM.31.1170	hypothetical protein conserved	1.686	2.413	-0.727	-2.92516
LbrM.31.1180	hypothetical protein conserved	1.732	2.388	-0.656	-2.62084
LbrM.31.1190	hypothetical+protein+unknown+function	1.86	2.388	-0.528	-2.0722
LbrM.31.1200	hypothetical protein conserved	1.698	2.413	-0.715	-2.87372
LbrM.31.1220	hypothetical protein conserved	1.732	2.362	-0.63	-2.5094
LbrM.31.1230	hypothetical protein conserved	1.721	2.312	-0.591	-2.34223
LbrM.31.1250	hypothetical protein unknown function	1.895	2.475	-0.58	-2.29508
LbrM.31.1260	hypothetical protein conserved	1.732	2.275	-0.543	-2.13649
LbrM.31.1290	hypothetical protein conserved	1.663	2.312	-0.649	-2.59083
LbrM.31.1300	hypothetical protein conserved	1.86	2.4	-0.54	-2.12364
LbrM.31.1310	hypothetical protein conserved	1.721	2.325	-0.604	-2.39795
LbrM.31.1320	hypothetical protein conserved	1.872	2.65	-0.778	-3.14376
LbrM.31.1330	N-acyl-L-amino acid amidohydrolase putative	1.721	2.438	-0.717	-2.8823
LbrM.31.1340	monoglyceride lipase putative	1.523	2.35	-0.827	-3.35378
LbrM.31.1350	hypothetical protein conserved	1.674	2.35	-0.676	-2.70656
LbrM.31.1360	hypothetical protein unknown function	1.709	2.3	-0.591	-2.34223
LbrM.31.1370	hypothetical protein conserved	1.663	2.275	-0.612	-2.43224
LbrM.31.1390	hypothetical protein unknown function	1.884	2.5	-0.616	-2.44939
LbrM.31.1400	hypothetical protein unknown function	1.756	2.288	-0.532	-2.08935
LbrM.31.1430	hypothetical protein unknown function	0.814	1.625	-0.811	-3.2852
LbrM.31.1440	hypothetical protein conserved	1.732	2.375	-0.643	-2.56512
LbrM.31.1450	vacuolar-type proton translocating pyrophosphatase 1 putative	1.825	2.612	-0.787	-3.18233
LbrM.31.1460	hypothetical protein unknown function	1.744	2.5	-0.756	-3.04946
LbrM.31.1470	hypothetical protein conserved	1.884	2.462	-0.578	-2.28651
LbrM.31.1480	hypothetical protein conserved	1.779	2.375	-0.596	-2.36366
LbrM.31.1490	hypothetical protein conserved	1.721	2.4	-0.679	-2.71942
LbrM.31.1500	p-glycoprotein e	1.709	2.325	-0.616	-2.44939
LbrM.31.1510	p-glycoprotein e putative	1.744	2.3	-0.556	-2.19221
LbrM.31.1530	hypothetical protein conserved	1.756	2.375	-0.619	-2.46225
LbrM.31.1550	hypothetical protein conserved	1.628	2.275	-0.647	-2.58226
LbrM.31.1560	hypothetical protein conserved	1.744	2.263	-0.519	-2.03362
LbrM.31.1570	hypothetical protein conserved	1.791	2.5	-0.709	-2.84801
LbrM.31.1580	hypothetical protein unknown function	1.523	2.1	-0.577	-2.28223
LbrM.31.1590	hypothetical protein conserved	1.791	2.45	-0.659	-2.6337
LbrM.31.1600	hypothetical protein conserved	1.837	2.475	-0.638	-2.54368
LbrM.31.1610	hypothetical protein unknown function	1.732	2.438	-0.706	-2.83515
LbrM.31.1620	hypothetical protein unknown function	1.767	2.388	-0.621	-2.47082
LbrM.31.1630	hypothetical protein conserved	1.767	2.425	-0.658	-2.62941
LbrM.31.1640	hypothetical protein conserved	1.756	2.45	-0.694	-2.78371
LbrM.31.1650	pentamidine resistance protein 1 (PRP1)	1.767	2.35	-0.583	-2.30794
LbrM.31.1700	hypothetical protein unknown function	1.744	2.45	-0.706	-2.83515
LbrM.31.1710	hypothetical protein conserved	1.756	2.4	-0.644	-2.5694
LbrM.31.1730	hypothetical protein conserved	1.581	2.225	-0.644	-2.5694
LbrM.31.1740	protein kinase putative	1.767	2.337	-0.57	-2.25222
LbrM.31.1750	hypothetical protein unknown function	1.791	2.45	-0.659	-2.6337
LbrM.31.1760	hypothetical protein conserved	1.767	2.475	-0.708	-2.84372
LbrM.31.1770	hypothetical protein conserved	1.756	2.337	-0.581	-2.29937
LbrM.31.1780	cytochrome c oxidase VIII (COX VIII) putative	1.791	2.513	-0.722	-2.90373
LbrM.31.1790	hypothetical protein conserved	1.674	2.587	-0.913	-3.7224
LbrM.31.1800	hypothetical protein conserved	1.628	2.337	-0.709	-2.84801
LbrM.31.1810	hypothetical protein unknown function	1.395	2.138	-0.743	-2.99374
LbrM.31.1820	diphthine synthase-like protein	1.802	2.325	-0.523	-2.05077
LbrM.31.1840	thiolase protein-like protein	3.058	4.287	-1.229	-5.07684
LbrM.31.1880	hypothetical protein conserved	1.651	2.188	-0.537	-2.11078
LbrM.31.1890	GINS complex subunit Psf3 putative	1.744	2.413	-0.669	-2.67656
LbrM.31.1900	hypothetical protein conserved	1.86	2.55	-0.69	-2.76657
LbrM.31.1910	hypothetical protein conserved	1.744	2.538	-0.794	-3.21234
LbrM.31.1920	hypothetical protein conserved	1.802	2.413	-0.611	-2.42796
LbrM.31.1930	hypothetical protein conserved	1.849	2.487	-0.638	-2.54368
LbrM.31.1950	hypothetical protein conserved	1.791	2.4	-0.609	-2.41938
LbrM.31.1960	hypothetical protein conserved	1.942	2.513	-0.571	-2.25651
LbrM.31.1970	hypothetical protein conserved	1.721	2.312	-0.591	-2.34223
LbrM.31.1980	nucleosome+assembly+protein-like+protein	1.779	2.375	-0.596	-2.36366
LbrM.31.2010	dihydroceramide+synthase+putative	1.779	2.337	-0.558	-2.20079
LbrM.31.2050	protein+kinase-like+protein	1.791	2.375	-0.584	-2.31223
LbrM.31.2070	hypothetical+protein+unknown+function	1.686	2.337	-0.651	-2.59941
LbrM.31.2081	hypothetical protein conserved	1.825	2.612	-0.787	-3.18233
LbrM.31.2082	hypothetical+protein	1.686	2.237	-0.551	-2.17078
LbrM.31.2090	mannosyltransferase-like+protein	3.674	5.662	-1.988	-8.33008
LbrM.31.2110	ubiquitin-fusion+protein	1.198	1.887	-0.689	-2.76228
LbrM.31.2140	hypothetical+protein+unknown+function	1.825	2.375	-0.55	-2.1665
LbrM.31.2150	hypothetical protein conserved	1.709	2.388	-0.679	-2.71942
LbrM.31.2160	dihydrouridine+synthase+8Dus9+putative	1.767	2.425	-0.658	-2.62941
LbrM.31.2170	transcription+like+protein+nupm1+putative	1.023	1.538	-0.515	-2.01648
LbrM.31.2180	hypothetical protein conserved	1.767	2.288	-0.521	-2.0422
LbrM.31.2190	tryparedoxin-like+protein	1.512	2.3	-0.788	-3.18662
LbrM.31.2220	major+surface+protease+gp63-like	0.791	1.475	-0.684	-2.74085
LbrM.31.2260	GP63-like+protein+leishmanolysin-like+proteinmetallo-peptidase+Clan+MA8M9+Family+M8	2.186	2.837	-0.651	-2.59941
LbrM.31.2270	hypothetical+protein+unknown+function	1.709	2.225	-0.516	-2.02077
LbrM.31.2280	succinyl-diaminopimelate+desuccinylase-like+protein	0.802	1.462	-0.66	-2.63798
LbrM.31.2300	hypothetical+protein+unknown+function	1.837	2.45	-0.613	-2.43653
LbrM.31.2310	hypothetical+protein+unknown+function	1.744	2.425	-0.681	-2.72799
LbrM.31.2320	hypothetical protein conserved	1.744	2.462	-0.718	-2.88658
LbrM.31.2330	hypothetical+protein+unknown+function	1.605	2.325	-0.72	-2.89515
LbrM.31.2341	hypothetical+protein+unknown+function	1.709	2.388	-0.679	-2.71942
LbrM.31.2350	hypothetical+protein+unknown+function	1.744	2.275	-0.531	-2.08506
LbrM.31.2360	hypothetical+protein+unknown+function	1.721	2.35	-0.629	-2.50511
LbrM.31.2370	hypothetical+protein	1.791	2.388	-0.597	-2.36795
LbrM.31.2390	hypothetical+protein+conserved	1.791	2.55	-0.759	-3.06232
LbrM.31.2400	hypothetical+protein+unknown+function	1.686	2.362	-0.676	-2.70656
LbrM.31.2410	prostaglandin+f2-alpha+synthaseFD-arabinose+dehydrogenase+8PGFS9	1.744	2.337	-0.593	-2.3508
LbrM.31.2420	hypothetical+protein+unknown+function	1.581	2.112	-0.531	-2.08506
LbrM.31.2430	hypothetical+protein+conserved	1.721	2.388	-0.667	-2.66799
LbrM.31.2440	hypothetical+protein+unknown+function	1.698	2.425	-0.727	-2.92516
LbrM.31.2450	hypothetical+protein+unknown+function	1.744	2.487	-0.743	-2.99374
LbrM.31.2460	hypothetical+protein+unknown+function	1.616	2.35	-0.734	-2.95516
LbrM.31.2470	32-trans-enoyl-CoA+isomerase+mitochondrial+precursor+putative	1	1.688	-0.688	-2.758
LbrM.31.2500	hypothetical+protein+unknown+function	1.5	2.062	-0.562	-2.21793
LbrM.31.2510	hypothetical+protein+unknown+function	1	1.688	-0.688	-2.758
LbrM.31.2530	aminopeptidase+putativemetallo-peptidase+Clan+MA8E9+Family+M1	1.651	2.4	-0.749	-3.01946
LbrM.31.2540	hypothetical+protein+conserved	1.825	2.45	-0.625	-2.48796
LbrM.31.2550	ADP-ribosylation+factor+putative	1.698	2.25	-0.552	-2.17507
LbrM.31.2560	phosphatidylethanolaminen-methyltransferase-lik+e+protein	1.639	2.337	-0.698	-2.80086
LbrM.31.2570	37-nucleotidaseFnuclease+putative	1.709	2.4	-0.691	-2.77085
LbrM.31.2580	37-nucleotidaseFnuclease+precursor+putative	1.651	2.35	-0.699	-2.80514
LbrM.31.2590	helicase-like+protein	1.721	2.337	-0.616	-2.44939
LbrM.31.2640	hypothetical+protein+conserved	1.732	2.35	-0.618	-2.45796
LbrM.31.2650	hypothetical+protein+conserved	1.744	2.312	-0.568	-2.24365
LbrM.31.2660	hypothetical+protein+conserved	1.802	2.538	-0.736	-2.96373
LbrM.31.2680	zinc+transporter-like+protein	1.616	2.4	-0.784	-3.16947
LbrM.31.2690	hypothetical+protein+unknown+function	1.709	2.325	-0.616	-2.44939
LbrM.31.2700	hypothetical+protein+unknown+function	1.709	2.312	-0.603	-2.39367
LbrM.31.2710	hypothetical+protein+unknown+function	1.744	2.538	-0.794	-3.21234
LbrM.31.2720	hypothetical+protein+unknown+function	1.605	2.175	-0.57	-2.25222
LbrM.31.2730	hypothetical+protein+unknown+function	1.732	2.3	-0.568	-2.24365
LbrM.31.2740	hypothetical+protein+unknown+function	1.477	2.288	-0.811	-3.2852
LbrM.31.2750	lipase+putative	1.651	2.4	-0.749	-3.01946
LbrM.31.2760	uridine+kinase-like+protein	0.988	1.712	-0.724	-2.9123
LbrM.31.2770	ferredoxin+2fe-2s-like+protein	1.07	1.65	-0.58	-2.29508
LbrM.31.2780	adrenodoxin-like+proteinferredoxin+2fe-2s-like+protein	1.116	1.75	-0.634	-2.52654
LbrM.31.2790	adrenodoxin-like+proteinferredoxin+2fe-2s-like+protein	1.093	1.637	-0.544	-2.14078
LbrM.31.2800	ferredoxin+2fe-2s-like+protein	1.105	1.65	-0.545	-2.14507
LbrM.31.2860	hypothetical+protein+conserved	1.174	2.138	-0.964	-3.94099
LbrM.31.2870	hypothetical+protein+conserved	1.349	2.1	-0.751	-3.02803
LbrM.31.2880	hypothetical+protein+conserved	1.291	1.938	-0.647	-2.58226
LbrM.31.2890	hypothetical+protein+unknown+function	1.686	2.388	-0.702	-2.818
LbrM.31.2900	hypothetical+protein+conserved	1.593	2.375	-0.782	-3.1609
LbrM.31.2910	hypothetical+protein+unknown+function	1.674	2.337	-0.663	-2.65084
LbrM.31.2920	ubiquinol-cytochrome-c+reductase-like+protein	1.651	2.337	-0.686	-2.74942
LbrM.31.2930	hypothetical+protein+conserved	1.744	2.45	-0.706	-2.83515
LbrM.31.2940	calreticulin+putative	1.791	2.388	-0.597	-2.36795
LbrM.31.2950	RNA+polymerase+ii+largest+subunit	1.628	2.4	-0.772	-3.11804
LbrM.31.2960	hypothetical+protein+conserved	1.802	2.337	-0.535	-2.1022
LbrM.31.2970	serineFthreonine+protein+phosphatase+pp185.99+putative	1.686	2.3	-0.614	-2.44082
LbrM.31.2980	2-oxoglutarate+dehydrogenase+e3+component+lipoamidedehydrogenase-like+protein	1.639	2.275	-0.636	-2.53511
LbrM.31.2990	acetoin+dehydrogenase+e3+component-like+protein	1.57	2.263	-0.693	-2.77943
LbrM.31.3000	hypothetical+protein+unknown+function	1.686	2.425	-0.739	-2.97659
LbrM.31.3010	glutamamyl+carboxypeptidase+8pseudogene9+putative	1.779	2.325	-0.546	-2.14935
LbrM.31.3020	hypothetical+protein+unknown+function	1.698	2.45	-0.752	-3.03231
LbrM.31.3021	hypothetical+protein+unknown+function	1.639	2.275	-0.636	-2.53511
LbrM.31.3030	hypothetical+protein+conserved	1.593	2.263	-0.67	-2.68084
LbrM.31.3040	hypothetical+protein+conserved	1.732	2.513	-0.781	-3.15661
LbrM.31.3050	phosphatidylinositol-4-phosphate+5-kinase-like+protein	1.767	2.325	-0.558	-2.20079
LbrM.31.3060	hypothetical+protein+conserved	1.744	2.438	-0.694	-2.78371
LbrM.31.3070	hypothetical+protein+conserved	1.744	2.612	-0.868	-3.52952
LbrM.31.3080	hypothetical+protein+conserved	1.744	2.538	-0.794	-3.21234
LbrM.31.3090	hypothetical+protein+conserved	1.605	2.375	-0.77	-3.10947
LbrM.31.3100	hypothetical+protein+conserved	1.651	2.462	-0.811	-3.2852
LbrM.31.3110	kinetoplast-associated+protein-like+protein	1.651	2.35	-0.699	-2.80514
LbrM.31.3120	hypothetical+protein+unknown+function	1.593	2.15	-0.557	-2.1965
LbrM.31.3140	glutamamyl+carboxypeptidase	1.663	2.425	-0.762	-3.07518
LbrM.31.3150	ADP-ribosylation+factor+putative	1.791	2.462	-0.671	-2.68513
LbrM.31.3160	hypothetical+protein+unknown+function	1.593	2.3	-0.707	-2.83943
LbrM.31.3190	hypothetical+protein+conserved	1.651	2.388	-0.737	-2.96802
LbrM.31.3200	hypothetical+protein+conserved	1.686	2.388	-0.702	-2.818
LbrM.31.3210	ribosomal+protein+l7Fl12-like+protein	1.721	2.5	-0.779	-3.14804
LbrM.31.3220	tousled-like+kinase+II+putative	1.651	2.325	-0.674	-2.69799
LbrM.31.3230	hypothetical+protein+conserved	1.512	2.45	-0.938	-3.82955
LbrM.31.3240	aldehyde+reductase+putativeoxidoreductase+putative	1.686	2.337	-0.651	-2.59941
LbrM.31.3250	hypothetical+protein+conserved	1.663	2.337	-0.674	-2.69799
LbrM.31.3260	nucleoporin+8NUP54F579+putative	1.698	2.288	-0.59	-2.33795
LbrM.31.3270	hypothetical+protein+conserved	1.57	2.1	-0.53	-2.08077
LbrM.31.3280	hypothetical+protein+conserved	1.663	2.525	-0.862	-3.5038
LbrM.31.3290	inositol+polyphosphate+1-phosphatase+putative	1.465	2.312	-0.847	-3.43951
LbrM.31.3300	hypothetical+protein+conserved	1.732	2.337	-0.605	-2.40224
LbrM.31.3310	squalene+synthase+putative	1.523	2.312	-0.789	-3.1909
LbrM.31.3320	muttFnudix+family+protein-like+protein	1.512	2.25	-0.738	-2.97231
LbrM.31.3330	serineFthreonine-protein+kinase+putativeprotein+kinase+putative	1.535	2.212	-0.677	-2.71085
LbrM.31.3340	acetyl-CoA+carboxylase+putative	1.639	2.288	-0.649	-2.59083
LbrM.31.3350	hypothetical+protein+conserved	1.581	2.275	-0.694	-2.78371
LbrM.31.3360	hypothetical+protein+conserved	1.523	2.25	-0.727	-2.92516
LbrM.31.3370	hypothetical+protein+unknown+function	1.57	2.1	-0.53	-2.08077
LbrM.31.3380	hypothetical+protein+unknown+function	1.57	2.312	-0.742	-2.98945
LbrM.31.3400	hypothetical+protein+unknown+function	1.058	1.625	-0.567	-2.23936
LbrM.31.3420	mu-adaptin+4+putative	1.453	2.05	-0.597	-2.36795
LbrM.31.3430	hypothetical+protein+conserved	1.605	2.45	-0.845	-3.43093
LbrM.31.3440	hypothetical+protein+unknown+function	1.651	2.188	-0.537	-2.11078
LbrM.31.3450	ironFzinc+transporter+protein-like+protein	1.395	2.237	-0.842	-3.41807
LbrM.31.3480	ironFzinc+transporter+protein-like+protein	2.43	3.5	-1.07	-4.39533
LbrM.31.3510	hypothetical+protein+conserved	1.046	1.65	-0.604	-2.39795
LbrM.31.3530	hypothetical+protein+conserved	1.605	2.312	-0.707	-2.83943
LbrM.31.3540	hypothetical+protein+conserved	1.407	2.35	-0.943	-3.85098
LbrM.31.3550	hypothetical+protein+conserved	1.616	2.263	-0.647	-2.58226
LbrM.31.3560	phosphatidylethanolaminen-methyltransferase-lik+e+protein	1.558	2.3	-0.742	-2.98945
LbrM.31.3570	methylcrotonoyl-coa+carboxylase+biotinylated+subunitprotein-like+protein	1.57	2.225	-0.655	-2.61655
LbrM.31.3580	hypothetical+protein+conserved	1.546	2.4	-0.854	-3.46951
LbrM.31.3600	hypothetical+protein+conserved	1.512	2.237	-0.725	-2.91659
LbrM.31.3610	protein+kinase+putative	1.709	2.375	-0.666	-2.6637
LbrM.31.3620	hypothetical+protein+unknown+function	1.523	2.2	-0.677	-2.71085
LbrM.31.3650	hypothetical+protein+unknown+function	1.291	2.062	-0.771	-3.11375
LbrM.31.3700	hypothetical+protein+unknown+function	1.453	2.125	-0.672	-2.68942
LbrM.31.3750	hypothetical+protein+unknown+function	1.163	1.938	-0.775	-3.1309
LbrM.31.ncRNA1	unspecified+product	1.674	2.212	-0.538	-2.11506
LbrM.31.tRNA1	tRNA-Ala	1.779	2.65	-0.871	-3.54237
LbrM.31.tRNA2	tRNA-Gly	1.895	2.65	-0.755	-3.04517
LbrM.31.tRNA3	tRNA-Glu	1.767	2.75	-0.983	-4.02243
LbrM.31.tRNA4	tRNA-Phe	1.639	2.312	-0.673	-2.6937
LbrM.31.tRNA5	transfer+RNA-Ser	1.546	2.362	-0.816	-3.30663
LbrM.34.0010	pyruvate+kinase	1.616	1.062	0.554	2.56549
LbrM.34.0150	coatomer+zeta+subunit+putative	1.081	0.6	0.481	2.2526
LbrM.34.0180	hypothetical+protein+conserved	1.128	0.475	0.653	2.98983
LbrM.34.0250	hypothetical+protein+conserved	1	0.537	0.463	2.17545
LbrM.34.0340	hypothetical+protein+conserved	1.046	0.537	0.509	2.37261
LbrM.34.0440	40S+ribosomal+protein+S3A+putative	0.988	0.55	0.438	2.06829
LbrM.34.0470	hypothetical+protein+unknown+function	1.116	0.675	0.441	2.08115
LbrM.34.0750	CBS+domain+protein+conserved	1.116	0.65	0.466	2.1883
LbrM.34.0830	hypothetical+protein+conserved	1.139	0.688	0.451	2.12401
LbrM.34.0840	hypothetical+protein+conserved	1.046	0.575	0.471	2.20973
LbrM.34.0890	hypothetical+protein+conserved	1.046	0.588	0.458	2.15401
LbrM.34.0900	hypothetical+protein+conserved	1.105	0.662	0.443	2.08972
LbrM.34.0910	hypothetical+protein+conserved	1.151	0.637	0.514	2.39404
LbrM.34.0940	cell+cycle+sequence+binding+phosphoprotein+8RBP339+putative	1.151	0.675	0.476	2.23117
LbrM.34.0990	casein+kinase+I+putative	1.081	0.613	0.468	2.19688
LbrM.34.1080	hypothetical+protein+conserved	1.116	0.688	0.428	2.02543
LbrM.34.1100	NADH-dependent+fumarate+reductase+putative	4.372	3.612	0.76	3.44845
LbrM.34.1110	NADH-dependent+fumarate+reductase+putative	5.314	3.163	2.151	9.41059
LbrM.34.1120	pre-mRNA+splicing+factor+ATP-dependent+RNA+helicase+putative	1.198	0.75	0.448	2.11115
LbrM.34.1130	hypothetical+protein+conserved	1.139	0.7	0.439	2.07258
LbrM.34.1140	short+chain+dehydrogenase+putative	1.198	0.713	0.485	2.26974
LbrM.34.1180	hypothetical+protein+conserved	1.07	0.6	0.47	2.20545
LbrM.34.1190	hypothetical+protein+conserved	1.151	0.7	0.451	2.12401
LbrM.34.1260	hypothetical+protein+conserved	1.279	0.637	0.642	2.94268
LbrM.34.1280	hypothetical+protein+unknown+function	1.128	0.7	0.428	2.02543
LbrM.34.1360	60S+ribosomal+protein+L2+putative	1.256	0.825	0.431	2.03829
LbrM.34.1390	cholineFethanolamine+kinase+putative	1.163	0.725	0.438	2.06829
LbrM.34.1420	hypothetical+protein+conserved	1.198	0.65	0.548	2.53977
LbrM.34.1540	hypothetical+protein+conserved	1.093	0.65	0.443	2.08972
LbrM.34.1630	casein+kinase+II+putative	1.116	0.688	0.428	2.02543
LbrM.34.1680	hypothetical+protein+conserved	1.233	0.7	0.533	2.47548
LbrM.34.1730	hypothetical+protein+conserved	1.139	0.688	0.451	2.12401
LbrM.34.1790	60S+ribosomal+protein+L5+putative	2.128	1.238	0.89	4.00566
LbrM.34.1800	60S+ribosomal+protein+L5+putative	1.884	1.225	0.659	3.01554
LbrM.34.1860	hypothetical+protein+conserved	1.198	0.613	0.585	2.69836
LbrM.34.2000	kinesin+putative	1.046	0.613	0.433	2.04686
LbrM.34.2050	hypothetical+protein+unknown+function	1.186	0.75	0.436	2.05972
LbrM.34.2160	kinetoplastid+membrane+protein-11	1.151	0.7	0.451	2.12401
LbrM.34.2300	aminopeptidase+P+putativemetallo-peptidase+Clan+MG+Family+M24	1.139	0.675	0.464	2.17973
LbrM.34.2440	hypothetical+protein+conserved	1.093	0.625	0.468	2.19688
LbrM.34.2561	hypothetical+protein+conserved	0.837	0.388	0.449	2.11544
LbrM.34.2750	aminotransferase+putative	1.081	0.65	0.431	2.03829
LbrM.34.3130	hypothetical+protein+conserved	0.988	0.537	0.451	2.12401
LbrM.34.3410	hypothetical+protein+conserved	4.581	3.087	1.494	6.59454
LbrM.34.3420	hypothetical+protein+conserved	4.581	3.362	1.219	5.41583
LbrM.34.3430	hypothetical+protein+conserved	4.883	3.4	1.483	6.54739
LbrM.34.3440	structural+maintenance+of+chromosome+8SMC9+family+protein+putative	4.814	3.288	1.526	6.7317
LbrM.34.3460	hypothetical+protein+unknown+function	4.883	3.45	1.433	6.33308
LbrM.34.3470	hypothetical+protein+conserved	4.802	3.087	1.715	7.54179
LbrM.34.3480	hypothetical+protein+conserved	2.884	2.175	0.709	3.22986
LbrM.34.3490	hypothetical+protein+conserved	3.163	2.05	1.113	4.96149
LbrM.34.3500	hypothetical+protein+conserved	2.035	1.512	0.523	2.43262
LbrM.34.3530	hypothetical+protein+conserved	1.93	1.288	0.642	2.94268
LbrM.34.3760	60S+ribosomal+protein+L27AFL29+putative	1.139	0.7	0.439	2.07258
LbrM.34.4030	hypothetical+protein+conserved	1.116	0.637	0.479	2.24402
LbrM.34.4310	hypothetical+protein+conserved	1.023	0.575	0.448	2.11115
LbrM.34.4440	sm-f+snRNP+core+complex+protein+putative	0.988	0.512	0.476	2.23117
LbrM.34.5010	hypothetical+protein+conserved	1.139	0.65	0.489	2.28689
LbrM.34.5200	hypothetical+protein+conserved	1	0.575	0.425	2.01257
LbrM.34.ncRNA2	unspecified+product	1.105	0.65	0.455	2.14116

## Sheet: Supplementary Table S3
Supplementary Table S3. List of heterozygous SNPs held an difference in the allele frequency (greater than 0.33) between the Lb_SSG_S and Lb_SSG_R lines
Chromosome	Gene ID	SNP position on the chromosome	Change Ref/Alt	PRODUCT DESCRIPTION	Lb_SSG_S	Lb_SSG_R	S vs R	Lb_SSG_S	Lb_SSG_R	S vs R
LbrM_14_v4_45	LbrM.14.1400	519331	A/C	hypothetical_protein,_conserved	0.32	0.634	-0.314	0.34575	0.4685	-0.12275
LbrM_23_v4_56	LbrM.23.0110	20200	C/A	Putative_methyltransferase,_putative	0.193	0.506	-0.313	0.3495	0.4535	-0.104
LbrM_23_v4_56	LbrM.23.0110	20147	T/A	Putative_methyltransferase,_putative	0.176	0.512	-0.336	0.369	0.4795	-0.1105
LbrM_23_v4_56	LbrM.23.0790	357116	A/T	hypothetical_protein,_conserved	0.248	0.554	-0.306	0.4165	0.5165	-0.1
LbrM_23_v4_56	LbrM.23.0160	43947	A/T	Alpha/beta_hydrolase_family,_putative	0.25	0.567	-0.317	0.45675	0.52275	-0.066
LbrM_23_v4_56	LbrM.23.0310	98302	C/T	Zinc_finger,_C3HC4_type_(RING_finger),_putative	0.268	0.574	-0.306	0.4795	0.5375	-0.058
LbrM_23_v4_56		84822	A/G	argininosuccinate synthase putative;	0.275	0.591	-0.316	0.42975	0.461	-0.03125
LbrM_26_v4_59	LbrM.26.1250	399847	G/C	hypothetical protein conserved	0.5	0.198	0.302	0.331	0.31	0.021
LbrM_26_v4_59	LbrM.26.2100	862667	A/G	hypothetical_protein,_conserved	0.227	0.538	-0.311	0.3205	0.48675	-0.16625
LbrM_26_v4_59	LbrM.26.0490	127916	T/C	hypothetical_protein,_conserved	0.267	0.574	-0.307	0.34075	0.4715	-0.13075
LbrM_31_v4_64	LbrM.31.0960	269992	T/G	c2_domain_protein,_putative	0.274	0.58	-0.306	0.3385	0.5095	-0.171
LbrM_31_v4_64	LbrM.31.1440	440644	T/G	Protein_of_unknown_function_(DUF3638)/Protein_of_unknown_function_(DUF3645)/Zn-finger_in_Ran_binding_protein_and_others,_putative	0.325	0.632	-0.307	0.33425	0.5605	-0.22625
LbrM_32_v4_66	LbrM.32.3390	1213518	A/G	hypothetical protein conserved	0.464	0	0.464	0.3635	0.007	0.3565
LbrM_32_v4_66	LbrM.32.2750	982080	G/C	hypothetical protein conserved	0.435	0	0.435	0.32825	0	0.32825
LbrM_32_v4_66	LbrM.32.3070	1108359	G/C	hypothetical protein conserved	0.433	0	0.433	0.3025	0.004	0.2985
LbrM_32_v4_66	LbrM.32.2940	1056470	C/T	hypothetical protein conserved	0.402	0	0.402	0.32125	0.0045	0.31675
LbrM_32_v4_66	LbrM.32.2650	941047	G/A	hypothetical protein conserved	0.4	0	0.4	0.32075	0	0.32075
LbrM_32_v4_66	LbrM.32.2090	734720	T/G	hypothetical protein conserved	0.393	0	0.393	0.31225	0.00475	0.3075
LbrM_32_v4_66	LbrM.32.2800	1002486	A/T	hypothetical protein conserved	0.391	0	0.391	0.33175	0	0.33175
LbrM_32_v4_66	LbrM.32.3100	1117812	T/A	hypothetical protein conserved	0.386	0	0.386	0.31075	0	0.31075
LbrM_32_v4_66	LbrM.32.2080	731235	C/T	hypothetical protein conserved	0.384	0	0.384	0.3155	0.00825	0.30725
LbrM_32_v4_66	LbrM.32.2100	737846	G/T	hypothetical protein conserved	0.382	0	0.382	0.2915	0.001	0.2905
LbrM_32_v4_66	LbrM.32.2750	982219	C/A	hypothetical protein conserved	0.376	0	0.376	0.28875	0.0055	0.28325
LbrM_32_v4_66	LbrM.32.3050	1100160	A/G	RNA-binding protein putative	0.372	0	0.372	0.288	0.00125	0.28675
LbrM_32_v4_66	LbrM.32.2280	793733	G/T	cytidylyltransferase putative	0.365	0	0.365	0.351	0	0.351
LbrM_32_v4_66	LbrM.32.2220	777225	G/A	hypothetical protein conserved	0.36	0	0.36	0.31925	0	0.31925
LbrM_32_v4_66	LbrM.32.2530	900121	G/T	hypothetical protein conserved	0.36	0	0.36	0.33525	0	0.33525
LbrM_32_v4_66	LbrM.32.3010	1082252	T/C	hypothetical protein conserved	0.359	0	0.359	0.34325	0.00825	0.335
LbrM_32_v4_66	LbrM.32.2800	1003173	G/A	hypothetical protein conserved	0.358	0	0.358	0.3195	0	0.3195
LbrM_32_v4_66	LbrM.32.2650	939913	A/G	hypothetical protein conserved	0.354	0	0.354	0.391	0.00575	0.38525
LbrM_32_v4_66	LbrM.32.2160	762309	C/A	hypothetical protein conserved	0.345	0	0.345	0.27525	0.0045	0.27075
LbrM_32_v4_66	LbrM.32.2620	928522	C/T	hypothetical protein conserved	0.344	0	0.344	0.32875	0	0.32875
LbrM_32_v4_66	LbrM.32.2800	1002358	C/G	hypothetical protein conserved	0.344	0	0.344	0.30925	0	0.30925
LbrM_32_v4_66		1039884	C/T	…..	0.343	0	0.343	0.313	0.00325	0.30975
LbrM_32_v4_66	LbrM.32.2390	837502	T/C	hypothetical protein conserved	0.341	0	0.341	0.33025	0	0.33025
LbrM_32_v4_66	LbrM.32.3240	1158797	G/A	ATP binding protein-like protein	0.341	0	0.341	0.37	0.001	0.369
LbrM_32_v4_66	LbrM.32.2190	769646	C/A	Domain of unknown function (DUF4200) putative	0.338	0	0.338	0.26	0.00175	0.25825
LbrM_32_v4_66	LbrM.32.2990	1072708	G/A	Guanine nucleotide exchange factor in Golgi transport N-terminal/Sec7 domain containing protein putative	0.33	0	0.33	0.296	0	0.296
LbrM_32_v4_66	LbrM.32.2800	1003563	C/G	hypothetical protein conserved	0.329	0	0.329	0.29025	0	0.29025
LbrM_32_v4_66	LbrM.32.2610	925172	C/G	aquaporin-like protein	0.326	0	0.326	0.38375	0.0025	0.38125
LbrM_32_v4_66	LbrM.32.2940	1055956	A/G	hypothetical protein conserved	0.324	0	0.324	0.3805	0.012	0.3685
LbrM_32_v4_66	LbrM.32.3070	1107984	G/A	hypothetical protein conserved	0.32	0	0.32	0.28575	0.00325	0.2825
LbrM_32_v4_66	LbrM.32.2800	1002253	C/A	hypothetical protein conserved	0.319	0	0.319	0.30975	0	0.30975
LbrM_32_v4_66	LbrM.32.2780	995988	C/T	adenosine monophosphate deaminase putative	0.315	0	0.315	0.31	0.0025	0.3075
LbrM_32_v4_66	LbrM.32.2650	939968	T/C	hypothetical protein conserved	0.308	0	0.308	0.36725	0.006	0.36125
LbrM_32_v4_66		884764	G/C	…..	0.303	0	0.303	0.3315	0.00525	0.32625
LbrM_32_v4_66	LbrM.32.2350	818036	G/A	hypothetical protein conserved	0.36	0.01	0.35	0.29275	0.00225	0.2905
LbrM_32_v4_66	LbrM.32.2620	927923	A/C	hypothetical protein conserved	0.33	0.01	0.32	0.33	0.00325	0.32675
LbrM_32_v4_66	LbrM.32.3040	1094783	C/G	hypothetical protein conserved	0.329	0.013	0.316	0.33925	0	0.33925
LbrM_32_v4_66	LbrM.32.2680	951704	A/G	mitochondrial RNA binding complex 1 subunit, putative	0.414	0.015	0.399	0.34425	0.027	0.31725
LbrM_32_v4_66	LbrM.32.2620	928519	T/C	hypothetical protein conserved	0.354	0.016	0.338	0.327	0.00575	0.32125
LbrM_32_v4_66	LbrM.32.3070	1105743	G/A	hypothetical protein conserved	0.345	0.018	0.327	0.3395	0	0.3395
LbrM_32_v4_66	LbrM.32.2810	1006823	C/T	hypothetical protein conserved	0.386	0.021	0.365	0.3195	0.00325	0.31625
LbrM_32_v4_66	LbrM.32.2720	970432	C/T	hypothetical protein conserved	0.341	0.022	0.319	0.3045	0	0.3045
LbrM_32_v4_66	LbrM.32.2290	797379	G/T	Cytidine and deoxycytidylate deaminase zinc-binding region putative	0.364	0.023	0.341	0.25	0	0.25
LbrM_32_v4_66	LbrM.32.1620	568271	C/T	phosphatidylinositol_3-related_kinase,_putative	0.6	0.96	-0.36	0.65675	0.99025	-0.3335
LbrM_32_v4_66	LbrM.32.1210	436935	C/T	mitochondrial_carrier_protein,_putative	0.595	0.974	-0.379	0.75525	1	-0.24475
LbrM_32_v4_66	LbrM.32.1280	442084	T/C	hypothetical_protein,_conserved	0.53	0.978	-0.448	0.7945	1	-0.2055
LbrM_32_v4_66	LbrM.32.1970	690340	T/C	hypothetical_protein,_conserved	0.632	0.984	-0.352	0.67475	0.9985	-0.32375
LbrM_32_v4_66	LbrM.32.3170	1146470	C/T	hypothetical_protein,_conserved	0.672	0.985	-0.313	0.61325	0.9945	-0.38125
LbrM_32_v4_66	LbrM.32.3000	1075363	C/A	hypothetical_protein,_conserved	0.609	0.985	-0.376	0.68475	0.9975	-0.31275
LbrM_32_v4_66	LbrM.32.1570	552031	C/A	Putative_cyclase,_putative	0.608	0.985	-0.377	0.67325	0.995	-0.32175
LbrM_32_v4_66	LbrM.32.2970	1066480	G/A	hypothetical_protein,_conserved	0.507	0.985	-0.478	0.63675	1	-0.36325
LbrM_32_v4_66	LbrM.32.1890	667001	C/T	DNA_polymerase_alpha/epsilon_subunit_B,_putative	0.667	0.986	-0.319	0.714	1	-0.286
LbrM_32_v4_66	LbrM.32.1190	426738	C/T	HECT-domain_(ubiquitin-transferase),_putative	0.63	0.986	-0.356	0.74775	0.997	-0.24925
LbrM_32_v4_66	LbrM.32.1880	664444	C/G	hypothetical_protein,_conserved	0.629	0.986	-0.357	0.68675	0.99575	-0.309
LbrM_32_v4_66	LbrM.32.1880	664438	T/C	hypothetical_protein,_conserved	0.621	0.986	-0.365	0.685	0.996	-0.311
LbrM_32_v4_66	LbrM.32.2080	729548	A/G	hypothetical_protein,_conserved	0.65	0.987	-0.337	0.67275	1	-0.32725
LbrM_32_v4_66	LbrM.32.1950	686273	G/A	hypothetical_protein,_conserved	0.629	0.987	-0.358	0.65625	0.998	-0.34175
LbrM_32_v4_66	LbrM.32.2670	949931	C/T	NOL1/NOP2/sun_family,_putative	0.595	0.987	-0.392	0.673	0.99675	-0.32375
LbrM_32_v4_66	LbrM.32.1620	571104	A/C	phosphatidylinositol_3-related_kinase,_putative	0.63	0.988	-0.358	0.6475	1	-0.3525
LbrM_32_v4_66	LbrM.32.1620	571266	C/T	phosphatidylinositol_3-related_kinase,_putative	0.622	0.988	-0.366	0.7175	0.99575	-0.27825
LbrM_32_v4_66	LbrM.32.1610	563484	G/C	hypothetical_protein,_conserved	0.656	0.989	-0.333	0.76675	1	-0.23325
LbrM_32_v4_66	LbrM.32.2480	874367	T/G	hypothetical_protein,_conserved	0.63	0.989	-0.359	0.73225	0.98775	-0.2555
LbrM_32_v4_66	LbrM.32.1620	571703	A/G	phosphatidylinositol_3-related_kinase,_putative	0.592	0.989	-0.397	0.676	1	-0.324
LbrM_32_v4_66	LbrM.32.1950	686122	G/T	hypothetical_protein,_conserved	0.518	0.989	-0.471	0.72625	0.99775	-0.2715
LbrM_32_v4_66	LbrM.32.1720	605451	G/T	PSP1_C-terminal_conserved_region,_putative	0.642	0.99	-0.348	0.653	1	-0.347
LbrM_32_v4_66	LbrM.32.1740	611585	G/A	Putative_GTPase_activating_protein_for_Arf,_putative	0.699	1	-0.301	0.70275	1	-0.29725
LbrM_32_v4_66	LbrM.32.1740	611856	A/G	Putative_GTPase_activating_protein_for_Arf,_putative	0.698	1	-0.302	0.679	0.9975	-0.3185
LbrM_32_v4_66	LbrM.32.2100	738198	T/C	hypothetical_protein,_conserved	0.698	1	-0.302	0.64925	0.998	-0.34875
LbrM_32_v4_66	LbrM.32.2040	714556	G/A	hypothetical_protein,_conserved	0.698	1	-0.302	0.6475	1	-0.3525
LbrM_32_v4_66	LbrM.32.2700	957924	G/A	hypothetical_protein,_conserved	0.698	1	-0.302	0.64075	0.99375	-0.353
LbrM_32_v4_66	LbrM.32.1480	513172	G/T	hypothetical_protein,_conserved	0.696	1	-0.304	0.68775	0.996	-0.30825
LbrM_32_v4_66	LbrM.32.2250	785109	G/A	hypothetical_protein,_conserved	0.694	1	-0.306	0.6885	0.99825	-0.30975
LbrM_32_v4_66	LbrM.32.3490	1253886	C/T	hypothetical_protein	0.692	1	-0.308	0.6765	0.9945	-0.318
LbrM_32_v4_66	LbrM.32.1210	436758	T/C	mitochondrial_carrier_protein,_putative	0.691	1	-0.309	0.76575	1	-0.23425
LbrM_32_v4_66	LbrM.32.1690	595468	C/T	YqaJ-like_viral_recombinase_domain_containing_protein,_putative	0.691	1	-0.309	0.71575	1	-0.28425
LbrM_32_v4_66	LbrM.32.3540	1288406	A/C	mitogen-activated protein kinase, putative	0.691	1	-0.309	0.663	0.99875	-0.33575
LbrM_32_v4_66	LbrM.32.1720	605558	T/C	PSP1_C-terminal_conserved_region,_putative	0.691	1	-0.309	0.6165	1	-0.3835
LbrM_32_v4_66	LbrM.32.2080	731540	C/G	hypothetical_protein,_conserved	0.69	1	-0.31	0.61975	0.99275	-0.373
LbrM_32_v4_66	LbrM.32.1280	443382	A/G	hypothetical_protein,_conserved	0.689	1	-0.311	0.76525	1	-0.23475
LbrM_32_v4_66	LbrM.32.2540	901881	C/T	hypothetical_protein,_conserved	0.689	1	-0.311	0.5945	1	-0.4055
LbrM_32_v4_66	LbrM.32.1280	441802	C/T	hypothetical_protein,_conserved	0.688	1	-0.312	0.77375	0.995	-0.22125
LbrM_32_v4_66	LbrM.32.1320	458231	A/T	hypothetical_protein,_conserved	0.688	1	-0.312	0.73975	1	-0.26025
LbrM_32_v4_66	LbrM.32.2690	954700	G/T	Cid1_family_poly_A_polymerase,_putative	0.685	1	-0.315	0.71725	0.995	-0.27775
LbrM_32_v4_66	LbrM.32.1470	510786	G/T	WLM_domain_containing_protein,_putative	0.685	1	-0.315	0.705	0.99675	-0.29175
LbrM_32_v4_66	LbrM.32.1550	543404	A/C	hypothetical_protein,_conserved	0.685	1	-0.315	0.63875	1	-0.36125
LbrM_32_v4_66	LbrM.32.3540	1288381	G/T	mitogen-activated protein kinase, putative	0.68	1	-0.32	0.6495	0.99575	-0.34625
LbrM_32_v4_66	LbrM.32.2650	940351	T/C	hypothetical_protein,_conserved	0.679	1	-0.321	0.70875	1	-0.29125
LbrM_32_v4_66	LbrM.32.1320	458220	T/G	hypothetical_protein,_conserved	0.677	1	-0.323	0.70925	1	-0.29075
LbrM_32_v4_66	LbrM.32.1340	463079	C/T	hypothetical_protein,_conserved	0.676	1	-0.324	0.71975	1	-0.28025
LbrM_32_v4_66	LbrM.32.1620	571518	G/A	phosphatidylinositol_3-related_kinase,_putative	0.676	1	-0.324	0.6855	1	-0.3145
LbrM_32_v4_66	LbrM.32.1480	512269	G/A	hypothetical_protein,_conserved	0.676	1	-0.324	0.66625	0.99525	-0.329
LbrM_32_v4_66	LbrM.32.3390	1211278	A/G	hypothetical_protein,_conserved	0.674	1	-0.326	0.62175	0.9925	-0.37075
LbrM_32_v4_66	LbrM.32.1970	690730	A/G	hypothetical_protein,_conserved	0.671	1	-0.329	0.6945	0.99775	-0.30325
LbrM_32_v4_66	LbrM.32.1280	445537	T/G	hypothetical_protein,_conserved	0.667	1	-0.333	0.7355	0.99625	-0.26075
LbrM_32_v4_66	LbrM.32.1800	635468	A/T	hypothetical_protein,_conserved	0.667	1	-0.333	0.7355	1	-0.2645
LbrM_32_v4_66	LbrM.32.1480	512135	G/C	hypothetical_protein,_conserved	0.667	1	-0.333	0.665	0.9935	-0.3285
LbrM_32_v4_66	LbrM.32.1790	631108	G/T	hypothetical_protein,_conserved	0.667	1	-0.333	0.65775	0.995	-0.33725
LbrM_32_v4_66	LbrM.32.1280	442927	A/T	hypothetical_protein,_conserved	0.663	1	-0.337	0.74525	0.9975	-0.25225
LbrM_32_v4_66	LbrM.32.2840	1017726	T/C	Tip Of Extending FAZ protein 1	0.663	1	-0.337	0.663	0.999	-0.336
LbrM_32_v4_66	LbrM.32.1930	681066	T/C	hypothetical_protein,_conserved	0.663	1	-0.337	0.64925	1	-0.35075
LbrM_32_v4_66	LbrM.32.1620	564832	A/C	phosphatidylinositol_3-related_kinase,_putative	0.662	1	-0.338	0.6045	1	-0.3955
LbrM_32_v4_66	LbrM.32.1320	458154	G/C	hypothetical_protein,_conserved	0.66	1	-0.34	0.72325	0.996	-0.27275
LbrM_32_v4_66	LbrM.32.2370	826077	T/C	hypothetical_protein,_conserved	0.66	1	-0.34	0.71025	1	-0.28975
LbrM_32_v4_66	LbrM.32.1480	512564	A/G	hypothetical_protein,_conserved	0.658	1	-0.342	0.69675	1	-0.30325
LbrM_32_v4_66	LbrM.32.3400	1218021	T/G	Serine_hydrolase_(FSH1)/50S_ribosome-binding_GTPase/GTPase_of_unknown_function_C-terminal,_putative	0.658	1	-0.342	0.64	0.9955	-0.3555
LbrM_32_v4_66	LbrM.32.2090	734404	G/A	hypothetical_protein,_conserved	0.657	1	-0.343	0.689	1	-0.311
LbrM_32_v4_66	LbrM.32.1280	443704	C/T	hypothetical_protein,_conserved	0.656	1	-0.344	0.755	0.99275	-0.23775
LbrM_32_v4_66	LbrM.32.1770	623349	C/T	hypothetical_protein,_conserved	0.656	1	-0.344	0.66775	0.9945	-0.32675
LbrM_32_v4_66	LbrM.32.2420	847686	G/C	U5_small_nuclear_ribonucleoprotein_component,_putative	0.653	1	-0.347	0.637	1	-0.363
LbrM_32_v4_66	LbrM.32.3390	1211415	A/G	hypothetical_protein,_conserved	0.652	1	-0.348	0.642	1	-0.358
LbrM_32_v4_66	LbrM.32.2530	899921	C/T	hypothetical_protein,_conserved	0.651	1	-0.349	0.662	1	-0.338
LbrM_32_v4_66	LbrM.32.1340	462925	T/G	hypothetical_protein,_conserved	0.651	1	-0.349	0.65225	1	-0.34775
LbrM_32_v4_66	LbrM.32.1340	462771	A/C	hypothetical_protein,_conserved	0.649	1	-0.351	0.7725	1	-0.2275
LbrM_32_v4_66	LbrM.32.2540	901742	G/A	hypothetical_protein,_conserved	0.649	1	-0.351	0.63675	0.9935	-0.35675
LbrM_32_v4_66	LbrM.32.1330	460442	G/A	Ankyrin_repeats_(3_copies),_putative	0.648	1	-0.352	0.72975	0.99775	-0.268
LbrM_32_v4_66	LbrM.32.2800	1002172	C/T	hypothetical_protein,_conserved	0.648	1	-0.352	0.681	1	-0.319
LbrM_32_v4_66	LbrM.32.1550	543540	G/A	hypothetical_protein,_conserved	0.646	1	-0.354	0.68875	0.99375	-0.305
LbrM_32_v4_66	LbrM.32.2010	707009	C/T	iron superoxide dismutase, putative	0.646	1	-0.354	0.60725	0.99475	-0.3875
LbrM_32_v4_66	LbrM.32.1620	564970	A/C	phosphatidylinositol_3-related_kinase,_putative	0.642	1	-0.358	0.623	1	-0.377
LbrM_32_v4_66	LbrM.32.3490	1253051	A/G	hypothetical_protein,_conserved	0.64	1	-0.36	0.662	0.99825	-0.33625
LbrM_32_v4_66	LbrM.32.1770	623430	G/A	hypothetical_protein,_conserved	0.639	1	-0.361	0.644	1	-0.356
LbrM_32_v4_66	LbrM.32.3540	1288748	A/G	mitogen-activated protein kinase, putative	0.639	1	-0.361	0.644	0.995	-0.351
LbrM_32_v4_66	LbrM.32.1340	462728	T/A	hypothetical_protein,_conserved	0.632	1	-0.368	0.74475	1	-0.25525
LbrM_32_v4_66	LbrM.32.2080	731640	G/C	hypothetical_protein,_conserved	0.632	1	-0.368	0.58625	1	-0.41375
LbrM_32_v4_66	LbrM.32.3160	1139805	C/T	ubiquitin_hydrolase,_putative	0.629	1	-0.371	0.67825	0.9975	-0.31925
LbrM_32_v4_66	LbrM.32.1330	461723	C/A	Ankyrin_repeats_(3_copies),_putative	0.627	1	-0.373	0.733	1	-0.267
LbrM_32_v4_66	LbrM.32.1330	461728	A/C	Ankyrin_repeats_(3_copies),_putative	0.627	1	-0.373	0.7295	0.99825	-0.26875
LbrM_32_v4_66	LbrM.32.1660	585492	T/C	hypothetical_protein,_conserved	0.625	1	-0.375	0.6575	1	-0.3425
LbrM_32_v4_66	LbrM.32.2880	1029380	T/C	cystathionine beta-lyase, putative	0.623	1	-0.377	0.60775	0.99775	-0.39
LbrM_32_v4_66	LbrM.32.1280	442696	C/A	hypothetical_protein,_conserved	0.621	1	-0.379	0.7335	0.992	-0.2585
LbrM_32_v4_66	LbrM.32.1740	612411	C/T	Putative_GTPase_activating_protein_for_Arf,_putative	0.62	1	-0.38	0.72825	0.99825	-0.27
LbrM_32_v4_66	LbrM.32.2890	1035779	C/T	SpoU_rRNA_Methylase_family,_putative	0.62	1	-0.38	0.679	1	-0.321
LbrM_32_v4_66	LbrM.32.3000	1075447	G/A	hypothetical_protein,_conserved	0.615	1	-0.385	0.68	0.99725	-0.31725
LbrM_32_v4_66	LbrM.32.1420	492184	C/A	CRAL/TRIO_domain_containing_protein,_putative	0.614	1	-0.386	0.63375	0.998	-0.36425
LbrM_32_v4_66	LbrM.32.3440	1235615	C/G	Flagellar Member 7	0.614	1	-0.386	0.633	0.99825	-0.36525
LbrM_32_v4_66	LbrM.32.2620	928495	G/A	hypothetical_protein,_conserved	0.613	1	-0.387	0.6505	0.99675	-0.34625
LbrM_32_v4_66	LbrM.32.2080	729185	G/C	hypothetical_protein,_conserved	0.61	1	-0.39	0.627	0.98925	-0.36225
LbrM_32_v4_66	LbrM.32.1280	444091	T/C	hypothetical_protein,_conserved	0.608	1	-0.392	0.8045	1	-0.1955
LbrM_32_v4_66	LbrM.32.1290	449542	A/C	kinetoplast_polyadenylation/uridylation_factor_2,_putative	0.602	1	-0.398	0.76575	1	-0.23425
LbrM_32_v4_66	LbrM.32.2670	950027	T/G	NOL1/NOP2/sun_family,_putative	0.6	1	-0.4	0.68525	1	-0.31475
LbrM_32_v4_66	LbrM.32.3470	1246939	G/T	mitochondrial_RNA_binding_protein,_putative	0.598	1	-0.402	0.6755	1	-0.3245
LbrM_32_v4_66	LbrM.32.1940	685184	T/A	phosphatidylethanolamine-binding_protein,_putative	0.598	1	-0.402	0.6575	1	-0.3425
LbrM_32_v4_66	LbrM.32.1890	668072	A/G	DNA_polymerase_alpha/epsilon_subunit_B,_putative	0.595	1	-0.405	0.71175	1	-0.28825
LbrM_32_v4_66	LbrM.32.1360	468907	C/T	pentatricopeptide_repeat_domain_containing_protein,_putative	0.59	1	-0.41	0.715	0.99275	-0.27775
LbrM_32_v4_66	LbrM.32.1960	687975	T/C	hypothetical_protein,_conserved	0.585	1	-0.415	0.60675	0.991	-0.38425
LbrM_32_v4_66	LbrM.32.1730	609586	A/G	Translation_initiation_factor_eIF3_subunit_135,_putative	0.584	1	-0.416	0.71475	1	-0.28525
LbrM_32_v4_66	LbrM.32.1520	528692	C/T	RNA capping enzyme, cytoplasmic	0.583	1	-0.417	0.62425	1	-0.37575
LbrM_32_v4_66	LbrM.32.1780	628106	C/T	hypothetical_protein,_conserved	0.577	1	-0.423	0.70275	0.99125	-0.2885
LbrM_32_v4_66	LbrM.32.2110	741595	T/C	Vitamin_B6_photo-protection_and_homoeostasis,_putative	0.576	1	-0.424	0.6385	0.99825	-0.35975
LbrM_32_v4_66	LbrM.32.2800	1002733	T/C	hypothetical_protein,_conserved	0.574	1	-0.426	0.64075	1	-0.35925
LbrM_32_v4_66	LbrM.32.2910	1047038	C/T	kinteoplast_poly(A)_polymerase_complex_1_subunit,_putative	0.571	1	-0.429	0.6195	0.99225	-0.37275
LbrM_32_v4_66	LbrM.32.1740	610876	C/G	Putative_GTPase_activating_protein_for_Arf,_putative	0.563	1	-0.437	0.71275	0.99425	-0.2815
LbrM_32_v4_66	LbrM.32.2270	790821	T/C	ABC_transporter-like_protein	0.557	1	-0.443	0.70525	1	-0.29475
LbrM_32_v4_66	LbrM.32.3450	1241998	T/C	Leucine_Rich_repeats_(2_copies),_putative	0.551	1	-0.449	0.70125	1	-0.29875
LbrM_32_v4_66	LbrM.32.2310	802485	G/A	hypothetical_protein,_conserved	0.467	1	-0.533	0.77725	1	-0.22275
LbrM_33_v4_65	LbrM.33.3250	1353283	A/G	hypothetical_protein,_conserved	0.169	0.508	-0.339	0.25625	0.33075	-0.0745
LbrM_34_v4_67	LbrM.34.0670	270817	C/G	hypothetical protein conserved	0.643	0.288	0.355	0.6335	0.44925	0.18425
LbrM_34_v4_67	LbrM.34.2710	1100698	G/A	Major Facilitator Superfamily/Sugar (and other) transporter putative	0.703	0.4	0.303	0.62525	0.3935	0.23175
LbrM_34_v4_67	LbrM.34.1520	632970	A/C	hypothetical protein conserved	0.74	0.419	0.321	0.614	0.464	0.15
LbrM_34_v4_67	LbrM.34.1900	740029	T/C	U3_small_nucleolar_RNA-associated_protein_6,_putative	0.264	0.576	-0.312	0.286	0.51275	-0.22675
LbrM_34_v4_67	LbrM.34.1950	762876	A/G	ankyrin_repeat_protein,_putative	0.257	0.609	-0.352	0.31275	0.47575	-0.163
LbrM_34_v4_67	LbrM.34.0650	249297	T/C	RING_finger_protein,_conserved	0.352	0.662	-0.31	0.3635	0.40625	-0.04275
LbrM_34_v4_67	LbrM.34.0510	139674	T/C	Protein_kinase_domain_containing_protein,_putative	0.278	0.697	-0.419	0.33925	0.5085	-0.16925
LbrM_35_v4_68	LbrM.35.7170	2627177	C/T	Thioesterase_superfamily,_putative	0.204	0.527	-0.323	0.31025	0.317	-0.00675

## Sheet: Supplementary Table S4
Supplementary Table S4. List of differentially expressed genes between the Lb_SSG_S and Lb_SSG_R lines with a fold-change ≥ 2
Gene ID	Product description	log2FoldChange (R/S)	pvalue
LbrM.31.tRNA4	tRNA-Phe	3.28033	0.0120572
LbrM.35.tRNA2	transfer RNA-Gly	2.98854	0.02943
LbrM.35.0070	histone H4	2.9773	1.09362e-19
LbrM.28.2110	Zinc transporter 3, putative	2.92019	1.33293e-190
LbrM.06.1250	pteridine transporter, putative	2.18879	0
LbrM.11.0910	60S ribosomal protein L28, putative	2.0597	0.00120647
LbrM.10.tRNA2	tRNA-Asn	1.9179	0.0384946
LbrM.35.0060	phosphoglycan beta 1,3 galactosyltransferase 4	1.7146	1.17837e-17
LbrM.09.0080	RNA-binding protein 5, putative	1.70748	6.07996e-199
LbrM.24.2310	hypothetical predicted multi-pass transmembrane protein	1.61775	3.50849e-273
LbrM.31.3490	iron/zinc transporter protein-like protein	1.51388	5.08964e-72
LbrM.05.1230	hypothetical protein	1.45228	0.000266889
LbrM.11.tRNA5	tRNA-Arg	1.43972	0.000106645
LbrM.23.1420	lathosterol oxidase-like protein	1.40739	2.04514e-239
LbrM.31.tRNA2	tRNA-Gly	1.40587	5.03168e-05
LbrM.23.1080	hypothetical protein, unknown function	1.35543	4.39473e-98
LbrM.31.tRNA3	tRNA-Glu	1.34489	1.00148e-07
LbrM.10.1450	phosphate-Repressible Phosphate Permease-like protein	1.33826	2.8029e-153
LbrM.10.0030	phosphate-Repressible Phosphate Permease-like protein	1.31359	7.57104e-152
LbrM.31.1400	cytochrome b5-like Heme/Steroid binding domain containing protein, putative	1.31338	5.35879e-95
LbrM.18.0770	citrate synthase, putative	1.30102	3.6538e-54
LbrM.04.0230	hypothetical protein, conserved in leishmania	1.2499	1.1384e-16
LbrM.23.0120	GDP-mannose pyrophosphorylase	1.20778	1.2236e-170
LbrM.33.tRNA4	transfer RNA-Lys	1.18545	2.00118e-06
LbrM.31.2940	calreticulin, putative	1.1824	3.90409e-92
LbrM.31.tRNA1	tRNA-Ala	1.18149	0.00171111
LbrM.26.0990	protein kinase, putative	1.16778	1.64228e-72
LbrM.04.0240	hypothetical protein, conserved in leishmania	1.15517	4.30329e-10
LbrM.31.1660	hypothetical protein, unknown function	1.13241	1.3844e-43
LbrM.23.0810	RNA recognition motif. (a.k.a. RRM, RBD, or RNP domain), putative	1.12174	2.87143e-08
LbrM.30.1670	ferric reductase transmembrane protein, putative	1.10566	6.78999e-117
LbrM.31.1430	cytochrome b5-like Heme/Steroid binding domain containing protein, putative	1.08382	1.58129e-22
LbrM.14.0540	hypothetical protein, unknown function	1.07004	4.42973e-105
LbrM.23.1210	hypothetical protein, conserved	1.06422	3.2441e-37
LbrM.22.0130	hypothetical protein, conserved	1.04787	1.97649e-13
LbrM.22.1380	hypothetical protein	1.04566	0.0323394
LbrM.29.0780	heat shock protein 90, putative	1.03777	1.1825e-187
LbrM.04.1250	Actin	1.03758	4.19918e-179
LbrM.23.1350	Protein of unknown function (DUF3250), putative	1.02901	3.8642e-62
LbrM.13.0270	ALBA-domain protein 1	1.02633	1.9198e-24
LbrM.31.1230	hypothetical protein, conserved	1.01921	4.24778e-06
LbrM.35.0020	histone H4	1.01724	5.90949e-06
LbrM.27.2810	hypothetical protein (fragment)	1.00855	0.0450981
LbrM.11.0220	hypothetical protein, conserved	1.00014	5.94577e-45
LbrM.34.2480	Double RNA binding domain protein 9	-1.00029	2.18136e-49
LbrM.34.5200	hypothetical protein, conserved	-1.0022	1.26173e-68
LbrM.34.2990	glycerol kinase, glycosomal, putative	-1.00495	7.43282e-87
LbrM.34.5090	biopterin transporter, putative	-1.00579	1.08831e-47
LbrM.34.4620	hypothetical protein, conserved	-1.00964	2.78462e-42
LbrM.33.1560	expression-site associated gene (ESAG3), putative	-1.01384	9.44113e-84
LbrM.34.4290	hypothetical protein, conserved	-1.01586	7.09773e-25
LbrM.34.1420	NLI interacting factor-like phosphatase/Zinc finger C-x8-C-x5-C-x3-H type (and similar), putati	-1.02031	5.12776e-194
LbrM.34.1650	dynein-associated roadblock protein-like protein	-1.02284	3.978e-27
LbrM.34.5020	hypothetical protein, conserved	-1.02714	2.61274e-54
LbrM.33.3550	delta-12 fatty acid desaturase	-1.02954	1.57099e-98
LbrM.25.1020	Ribonuclease 3, putative	-1.03126	4.23507e-121
LbrM.34.3670	Peroxisomal biogenesis factor 11 (PEX11), putative	-1.03339	2.71181e-39
LbrM.27.0360	protein kinase, putative	-1.03642	1.4653e-88
LbrM.34.1250	thioredoxin, putative	-1.03721	3.07399e-68
LbrM.34.4550	hypothetical protein, conserved	-1.03911	2.68471e-28
LbrM.08.0680	amastin-like protein	-1.04013	9.68781e-26
LbrM.34.0250	Protein of unknown function (DUF1242), putative	-1.05825	4.36841e-18
LbrM.10.1460	pteridine transporter, putative	-1.08398	8.06637e-87
LbrM.18.0470	amastin-like surface protein	-1.09267	2.02692e-127
LbrM.34.4380	Snf7, putative	-1.09269	9.77343e-34
LbrM.33.1550	ABC transporter, putative	-1.09908	1.57118e-118
LbrM.34.4360	hypothetical protein, conserved	-1.10779	1.45176e-87
LbrM.34.4700	hypothetical protein	-1.11472	9.97072e-57
LbrM.34.5280	Dynein heavy chain and region D6 of dynein motor/Ankyrin repeats (3 copies), putative	-1.11901	4.07169e-96
LbrM.34.2530	hypothetical protein, unknown function	-1.12854	1.09098e-14
LbrM.34.4890	hypothetical protein, conserved	-1.13353	2.40665e-60
LbrM.34.2070	hypothetical protein, conserved	-1.15231	8.07802e-80
LbrM.34.3000	DnaJ domain containing protein, putative	-1.16468	1.4782e-60
LbrM.24.1590	amastin-like surface protein-like protein	-1.16839	1.46482e-05
LbrM.34.4480	anaphase promoting complex subunit protein, putative	-1.19466	5.83282e-34
LbrM.34.2470	hypothetical protein, unknown function	-1.19662	7.61163e-55
LbrM.05.0960	hypothetical protein	-1.20103	0.0301668
LbrM.10.0370	folate/biopterin transporter, putative	-1.20608	9.38531e-30
LbrM.20.4290	amastin-like surface protein, putative	-1.21623	3.30051e-63
LbrM.34.2310	Eukaryotic protein of unknown function (DUF1764), putative	-1.21638	8.57018e-65
LbrM.34.1950	ankyrin repeat protein, putative	-1.24058	2.35408e-216
LbrM.16.0470	hypothetical protein	-1.24993	4.12771e-12
LbrM.34.4250	Present in the outer mitochondrial membrane proteome 6	-1.25645	1.36568e-62
LbrM.20.1050	tuzin-like protein	-1.26834	1.65474e-140
LbrM.20.1460	ubiquitin-conjugating enzyme E2, putative	-1.28054	3.67463e-69
LbrM.35.3820	cysteine synthase	-1.29383	9.36843e-98
LbrM.34.3730	Cullin family, putative	-1.33936	2.50579e-179
LbrM.20.1470	hypothetical protein, conserved	-1.34583	5.28026e-31
LbrM.20.1110	ubiquitin-conjugating enzyme E2, putative	-1.3958	3.4912e-70
LbrM.34.snoRNA1	LM35C3C1	-1.4254	3.63617e-17
LbrM.29.0510	thymine-7-hydroxylase, putative	-1.47609	9.3882e-114
LbrM.23.1820	Nucleoside 2-deoxyribosyltransferase, putative	-1.52277	6.61592e-123
LbrM.20.4300	amastin-like surface protein, putative	-1.53365	1.82622e-223
LbrM.34.0330	hypothetical protein, conserved	-1.54094	3.67669e-131
LbrM.34.5350	hypothetical protein, conserved (fragment)	-1.61336	3.26287e-05
LbrM.18.0010	TATE DNA Transposon	-1.79643	5.35102e-07
LbrM.33.1000	beta-tubulin (pesudogene)	-1.97426	0.0124744
LbrM.10.0380	folate/biopterin transporter, putative	-2.28239	1.37351e-117
LbrM.20.1080	amastin-like surface protein, putative	-2.29859	1.24811e-14
LbrM.18.1110	hypothetical protein, conserved (fragment)	-2.37242	5.92616e-16
LbrM.18.1150	hypothetical protein, conserved	-2.78547	2.33625e-222
LbrM.30.snoRNA1	LM30C4C1A	-3.04481	0.0240436
LbrM.32.2860	superoxide dismutase, putative	-5.87001	1.63535e-08

## Sheet: Supplementary Table S5
Supplementary Table S5. List of differentially expressed genes between the Lp_SSG_S and Lp_SSG_R lines with a fold-change ≥ 2
Gene ID	Orth (Lbr)	Product description	log2FoldChange (R/S)	pvalue
LpanUA.19.1695			4.13459	2.17796e-07
LpanUA.27.0060	LbrM.27.0060	DEAD-box helicase-like protein	3.72473	3.66865e-262
LpanUA.27.0140	LbrM.27.0140	WW domain/Zinc finger C-x8-C-x5-C-x3-H type (and similar), putative	3.60667	0
LpanUA.27.0080	LbrM.27.0080	hypothetical protein, conserved	3.60262	0
LpanUA.27.0070	LbrM.27.0070	hypothetical protein, conserved	3.2363	0
LpanUA.27.0100	LbrM.27.0100	cytochrome p450-like protein	3.20496	0
LpanUA.27.0190	LbrM.27.0190	hypothetical protein, conserved	3.12524	6.55118e-292
LpanUA.27.0110	LbrM.27.0110	protein kinase, putative	3.09319	0
LpanUA.27.0030	LbrM.27.0030	Meckelin (Transmembrane protein 67), putative	3.05829	0
LpanUA.27.0020	LbrM.27.0020	hypothetical protein, conserved	3.04012	1.81844e-157
LpanUA.27.0180	LbrM.27.0180	hypothetical protein, conserved	2.94626	0
LpanUA.27.0090	LbrM.27.0090	hypothetical protein, conserved	2.934	0
LpanUA.27.0160	LbrM.27.0160	hypothetical protein, conserved	2.91203	3.57617e-162
LpanUA.27.0230	LbrM.27.0230	hypothetical protein, conserved	2.89135	1.56287e-183
LpanUA.27.0130	LbrM.27.0130	RING-variant domain containing protein, putative	2.8408	4.87595e-174
LpanUA.27.0040	LbrM.27.0040	queuine tRNA-ribosyltransferase, putative	2.80059	6.61567e-90
LpanUA.27.0240	LbrM.27.0240	hypothetical protein, conserved	2.79633	1.39764e-243
LpanUA.27.0170	LbrM.27.0170	SET domain containing protein, putative	2.76075	5.93562e-198
LpanUA.27.0210	LbrM.27.0210	hypothetical protein, conserved	2.75876	8.37088e-102
LpanUA.04.0420			2.71465	1.47282e-11
LpanUA.27.0120	LbrM.27.0120	hypothetical protein, conserved	2.69328	4.54497e-88
LpanUA.07.1250	LbrM.07.0240	phosphoglycan beta 1,3 galactosyltransferase 1	2.64539	7.39601e-99
LpanUA.21.0010.SCG2	LbrM.07.0240	phosphoglycan beta 1,3 galactosyltransferase 1	2.56877	1.82654e-75
LpanUA.15.0005.SCG1	LbrM.07.0240	phosphoglycan beta 1,3 galactosyltransferase 1	2.56372	2.61311e-161
LpanUA.27.0050	LbrM.27.0050	metallo- peptidase, Clan M- Family M48	2.54449	2.4869e-279
LpanUA.27.0220	LbrM.27.0220	Vacuolar iron transporter 1, putative	2.53124	0
LpanUA.32.1540	LbrM.32.1540	hypothetical protein, conserved	2.50539	3.72618e-29
LpanUA.27.0200	LbrM.27.0200	proteasome alpha 7 subunit, putative	2.38618	9.75927e-125
LpanUA.35.6110	LbrM.35.6110	Nitroreductase family, putative	2.27795	6.99534e-102
LpanUA.08.0846			2.23875	0.0503093
LpanUA.26.1691			2.15636	0.0107437
LpanUA.31.3070	LbrM.31.3070	Regulator of chromosome condensation (RCC1) repeat, putative	2.11561	3.47707e-17
LpanUA.22.1110	LbrM.22.1110	hypothetical protein, conserved	1.99437	2.61118e-17
LpanUA.31.1400	LbrM.31.1400	cytochrome b5-like Heme/Steroid binding domain containing protein, putative	1.96936	8.09332e-118
LpanUA.27.0150	LbrM.27.0150	hypothetical protein, conserved	1.9196	9.2456e-59
LpanUA.28.2900	LbrM.28.2900	hypothetical protein, conserved	1.69782	1.79496e-06
LpanUA.34.2530	LbrM.34.2530	hypothetical protein, unknown function	1.6849	4.92692e-20
LpanUA.20.0960	LbrM.20.0960	amastin-like protein	1.58419	1.95288e-25
LpanUA.33.1720	LbrM.33.1720	RNA recognition motif. (a.k.a. RRM, RBD, or RNP domain), putative	1.5822	1.34725e-05
LpanUA.09.0080	LbrM.09.0080	RNA-binding protein 5, putative	1.52735	6.43921e-29
LpanUA.13.0520	LbrM.13.0520	kinesin, putative	1.5188	2.77342e-32
LpanUA.31.3010	LbrM.31.3010	glutamamyl carboxypeptidase (pseudogene), putative	1.49398	2.53966e-40
LpanUA.20.0545			1.46142	2.11989e-27
LpanUA.34.3400			1.40077	6.70296e-36
LpanUA.10.0410	LbrM.10.0370	folate/biopterin transporter, putative	1.39638	9.12224e-83
LpanUA.20.2830	LbrM.20.2830	Alpha-keto-acid decarboxylase, putative	1.3854	1.17883e-12
LpanUA.34.5150	LbrM.34.5150	hypothetical protein, conserved	1.36114	1.76736e-36
LpanUA.27.0990	LbrM.27.0990	Pep3/Vps18/deep orange family/Region in Clathrin and VPS, putative	1.34428	1.14112e-20
LpanUA.17.0180	LbrM.17.0180	peptidase t, putative	1.3394	2.92891e-28
LpanUA.30.2040LpanUA.30.tRNA1	LbrM.30.2040	alcohol dehydrogenase, putative	1.32424	1.08113e-05
LpanUA.32.1070	LbrM.32.1070	hypothetical protein, conserved	1.31559	1.34985e-09
LpanUA.33.2020	LbrM.33.2020	macrophage migration inhibitory factor-like protein	1.28283	0.00126968
LpanUA.05.ncRNA1LpanUA.05.tRNA1			1.26015	4.90421e-12
LpanUA.27.1000	LbrM.27.1000	Protein of unknown function (DUF1295), putative	1.25815	2.17393e-10
LpanUA.14.1530	LbrM.14.1530	pteridine transporter	1.25466	2.25133e-38
LpanUA.20.0630	LbrM.20.0630	Uncharacterized conserved protein (DUF2039), putative	1.17116	1.43358e-25
LpanUA.20.2160	LbrM.20.2160	acyl-CoA binding protein, putative	1.16682	1.15908e-24
LpanUA.22.1380	LbrM.22.1380	hypothetical protein	1.1665	0.0117114
LpanUA.29.0510	LbrM.29.0510	thymine-7-hydroxylase, putative	1.16281	3.21041e-17
LpanUA.26.1692			1.12752	8.27053e-13
LpanUA.10.1030	LbrM.10.1030	hypothetical protein	1.11366	3.52822e-13
LpanUA.27.0250			1.10058	2.66145e-49
LpanUA.27.1050	LbrM.02.0350	ABC1 transporter, putative	1.09924	1.1778e-06
LpanUA.29.1440	LbrM.29.1440	RNA-binding protein, putative	1.0685	8.43209e-05
LpanUA.34.1031	LbrM.27.0360	protein kinase, putative	1.04476	1.51566e-18
LpanUA.20.4110	LbrM.20.4110	Histone-lysine N-methyltransferase, H3 lysine-76 specific	1.0344	2.20124e-19
LpanUA.31.1580	LbrM.31.1580	hypothetical protein, unknown function	1.03046	1.13802e-06
LpanUA.07.0155	LbrM.07.0155	hypothetical protein, conserved	1.03022	3.10909e-14
LpanUA.20.1.ncRNA1			1.02918	2.72759e-24
LpanUA.21.0070	LbrM.21.0070	hypothetical protein, conserved	1.0258	1.44219e-08
LpanUA.26.1360	LbrM.26.1360	DNA ligase k alpha, putative	1.01559	2.50291e-07
LpanUA.12.0430	LbrM.12.0430	hypothetical protein	1.00003	0.000118545
LpanUA.23.0550	LbrM.23.0550	hypothetical protein	-1.00039	2.50069e-24
LpanUA.23.0620	LbrM.23.0620	oxidoreductase-like protein	-1.00402	1.03557e-11
LpanUA.23.1530	LbrM.23.1530	succinate dehydrogenase and fumarate reductase iron-sulfur protein, putative	-1.00629	8.50023e-15
LpanUA.23.0510	LbrM.23.0510	hypothetical protein, conserved	-1.00686	6.70099e-37
LpanUA.23.0490	LbrM.23.0490	trypanothione synthetase, putative	-1.00743	1.95976e-33
LpanUA.23.1090	LbrM.23.1090	hypothetical protein, conserved	-1.01246	7.56745e-23
LpanUA.23.1160	LbrM.23.1160	HIT domain containing protein, putative	-1.01544	8.80515e-22
LpanUA.13.0150	LbrM.13.0150	protein kinase A regulatory subunit	-1.01894	1.82396e-17
LpanUA.30.0030	LbrM.30.0030	cyclophilin 9, putative	-1.024	3.94753e-16
LpanUA.23.0621	LbrM.23.0621	unspecified product	-1.02721	3.47026e-26
LpanUA.23.1440	LbrM.23.1440	YceI-like domain containing protein, putative	-1.0359	3.49866e-28
LpanUA.23.1540	LbrM.23.1540	palmitoyl acyltransferase 12, putative	-1.03963	9.97384e-42
LpanUA.13.0870	LbrM.13.0870	Dpy-30 motif containing protein, putative	-1.04316	4.46468e-37
LpanUA.23.0560	LbrM.23.0560	SET domain containing protein, putative	-1.04392	1.10398e-16
LpanUA.23.0570	LbrM.23.0570	ribosomal RNA methyltransferase-like protein	-1.04825	2.28816e-26
LpanUA.23.0520	LbrM.23.0520	5'-AMP-activated protein kinase subunit beta, putative	-1.05049	1.43371e-24
LpanUA.23.1150	LbrM.23.1150	5-formyltetrahydrofolate cyclo-ligase family, putative	-1.05261	1.16619e-30
LpanUA.16.1411			-1.05668	2.07096e-20
LpanUA.23.1570	LbrM.23.1570	Inositol hexakisphosphate, putative	-1.05762	5.99624e-87
LpanUA.16.1430	LbrM.16.1430	small GTPase, putative	-1.0649	6.20711e-46
LpanUA.23.1650	LbrM.23.1650	hypothetical protein, conserved	-1.06527	3.94598e-43
LpanUA.26.1590	LbrM.26.1590	thimet oligopeptidase, putative	-1.07005	3.97606e-17
LpanUA.23.0580	LbrM.23.0580	acetyl-CoA synthetase, putative	-1.07277	2.07244e-32
LpanUA.23.1510	LbrM.23.1510	hypothetical protein, conserved	-1.07356	2.3077e-25
LpanUA.16.0620	LbrM.16.0620	meiotic recombination protein SPO11, putative	-1.08244	3.15945e-08
LpanUA.28.3100	LbrM.28.3100	hypothetical protein, conserved	-1.08358	5.17441e-10
LpanUA.24.1300	LbrM.24.1300	hypothetical protein, conserved	-1.09848	1.14077e-40
LpanUA.23.0720	LbrM.23.0720	MYCBP-associated protein family, putative	-1.1021	7.3633e-07
LpanUA.24.2060	LbrM.24.2060	STOP axonemal protein, putative	-1.10988	1.93022e-09
LpanUA.23.0960	LbrM.23.0960	hypothetical protein, conserved	-1.11576	1.92868e-19
LpanUA.23.0180	LbrM.23.0180	hypothetical protein, conserved	-1.11649	8.21001e-10
LpanUA.32.2140	LbrM.32.2140	hypothetical protein, conserved	-1.1172	4.46041e-07
LpanUA.16.0030	LbrM.16.0030	AAA domain containing protein, putative	-1.118	2.49957e-14
LpanUA.20.0380	LbrM.20.0380	hypothetical protein, conserved	-1.11804	2.51032e-27
LpanUA.23.1740	LbrM.23.1740	hypothetical protein, conserved	-1.13247	9.16669e-16
LpanUA.23.ncRNA3			-1.14067	7.87737e-42
LpanUA.23.0450	LbrM.23.0450	hypothetical protein, conserved	-1.15026	3.85153e-29
LpanUA.18.1680	LbrM.18.1680	hypothetical protein, conserved	-1.15387	1.15451e-23
LpanUA.16.0760	LbrM.16.0760	hypothetical protein, conserved	-1.15671	3.86689e-08
LpanUA.23.1830	LbrM.23.1830	histone H4	-1.16681	4.66722e-66
LpanUA.16.1130	LbrM.16.1130	hypothetical protein, conserved	-1.17146	5.07363e-79
LpanUA.03.0300	LbrM.03.0300	hypothetical protein	-1.18048	6.1216e-09
LpanUA.23.0690	LbrM.23.0690	PAP2 superfamily, putative	-1.18404	2.972e-15
LpanUA.24.0570	LbrM.24.0570	hypothetical protein, conserved	-1.19303	3.37698e-10
LpanUA.23.1710	LbrM.23.1710	hypothetical protein, conserved	-1.19664	3.66389e-43
LpanUA.16.1480			-1.19777	3.95318e-18
LpanUA.10.1380	LbrM.10.1380	Protein of unknown function (DUF1861), putative	-1.20347	8.94969e-48
LpanUA.23.0470	LbrM.23.0470	hypothetical protein, conserved	-1.20906	4.56226e-35
LpanUA.23.1610	LbrM.23.1610	hypothetical protein, conserved	-1.216	1.81339e-27
LpanUA.23.1690	LbrM.23.1690	Tumour suppressor, Mitostatin, putative	-1.22901	2.08066e-15
LpanUA.23.0170	LbrM.23.0170	hypothetical protein, conserved	-1.22911	8.06979e-14
LpanUA.24.1270			-1.23369	9.04403e-13
LpanUA.23.0845			-1.24243	5.50248e-19
LpanUA.20.1431.N			-1.24722	8.81753e-11
LpanUA.23.1660	LbrM.23.1660	hypothetical protein, conserved	-1.27919	6.30001e-15
LpanUA.10.0180	LbrM.10.0180	leucine-rich repeat protein, putative	-1.29222	9.22781e-72
LpanUA.23.0500	LbrM.23.0500	hypothetical protein, conserved	-1.30441	1.37681e-12
LpanUA.23.1800	LbrM.23.1800	hypothetical protein, conserved	-1.30726	7.80347e-20
LpanUA.23.1600	LbrM.23.1600	Meckel syndrome type 1 protein, putative (pseudogene)	-1.31444	7.16685e-34
LpanUA.22.0390	LbrM.22.0390	hypothetical protein, conserved	-1.32093	4.55846e-56
LpanUA.23.0810	LbrM.23.0810	RNA recognition motif. (a.k.a. RRM, RBD, or RNP domain), putative	-1.32914	2.21147e-07
LpanUA.29.2890	LbrM.29.2890	RNA recognition motif. (a.k.a. RRM, RBD, or RNP domain), putative	-1.3447	3.31689e-09
LpanUA.11.0220	LbrM.11.0220	hypothetical protein, conserved	-1.36134	2.44206e-14
LpanUA.26.2500	LbrM.26.2500	protein kinase, putative	-1.3669	1.79185e-22
LpanUA.23.1100	LbrM.23.1100	hypothetical protein, unknown function	-1.4168	4.83751e-12
LpanUA.23.1820	LbrM.23.1820	Nucleoside 2-deoxyribosyltransferase, putative	-1.43024	7.09717e-51
LpanUA.23.1590	LbrM.23.1590	hypothetical protein, conserved	-1.44592	8.70147e-25
LpanUA.23.0940	LbrM.23.0940	hypothetical protein, unknown function	-1.44688	2.67553e-14
LpanUA.23.0430	LbrM.23.0430	hypothetical protein, conserved	-1.47393	2.58747e-20
LpanUA.23.1095			-1.47404	7.92728e-13
LpanUA.23.1420	LbrM.23.1420	lathosterol oxidase-like protein	-1.49372	4.26603e-18
LpanUA.23.1680	LbrM.23.1680	hypothetical protein, conserved	-1.54101	4.43927e-23
LpanUA.23.1130	LbrM.23.1130	hypothetical protein, conserved	-1.56029	1.62417e-17
LpanUA.23.1580	LbrM.23.1580	hypothetical protein	-1.56694	2.99752e-88
LpanUA.31.1660	LbrM.31.1670	hypothetical protein, unknown function	-1.73945	7.00427e-14
LpanUA.10.1500	LbrM.10.1500	hypothetical protein, conserved	-1.74448	4.08919e-86
